# Supplementary material for: Expression QTL (eQTLs) Analyses Reveal Candidate Genes Associated With Fruit Flesh Softening Rate in Peach [Prunus persica (L.) Batsch]
Source: Front Plant Sci. 2019 Dec 3;10:1581. doi: 10.3389/fpls.2019.01581 (PMC6901599; doi:10.3389/fpls.2019.01581)
Supplement: Supplementary file 8 [file Table_4.xlsx]

## Sheet: Sheet1
Supplementary Table 4. List of 5,041 differential expressed genes identified in the comparison among LSR and HSR segregants.
Gene_ID	log2(FC)	p-value	FDR	Description
Prupe.1G332600	7.35358	2.79e-08	5.33e-07	RNA-dependent RNA polymerase 1 OS=Arabidopsis thaliana GN=RDR1 PE=2 SV=1
Prupe.3G255800	7.24718	2.77e-09	7.06e-08	Transcription initiation factor IIB OS=Oryza sativa subsp. japonica GN=TFIIB PE=1 SV=1
Prupe.8G079500	6.65346	9.75e-18	1.51e-15	Indole-3-acetic acid-induced protein ARG7 OS=Vigna radiata var. radiata GN=ARG7 PE=2 SV=1
Prupe.8G078700	5.60329	2.36e-26	2.09e-23	Auxin-induced protein X10A OS=Glycine max PE=2 SV=1
Prupe.8G079600	5.57486	6.03e-20	1.22e-17	Auxin-induced protein X10A OS=Glycine max PE=2 SV=1
Prupe.8G080800	5.27168	3.9e-22	1.36e-19	Indole-3-acetic acid-induced protein ARG7 OS=Vigna radiata var. radiata GN=ARG7 PE=2 SV=1
Prupe.1G488200	5.11805	6.17e-07	8.38e-06	BTB/POZ domain-containing protein At4g08455 OS=Arabidopsis thaliana GN=At4g08455 PE=1 SV=1
Prupe.1G334500	5.01935	3.58e-07	5.22e-06	RNA-dependent RNA polymerase 1 OS=Arabidopsis thaliana GN=RDR1 PE=2 SV=1
Prupe.8G079200	4.93629	1.03e-20	2.47e-18	Indole-3-acetic acid-induced protein ARG7 OS=Vigna radiata var. radiata GN=ARG7 PE=2 SV=1
Prupe.1G271700	4.81109	1.5e-29	2.82e-26	Transcription factor PRE6 OS=Arabidopsis thaliana GN=PRE6 PE=1 SV=1
Prupe.5G123800	4.79083	1.03e-20	2.47e-18	Cellulose synthase-like protein G3 OS=Arabidopsis thaliana GN=CSLG3 PE=2 SV=2
Prupe.2G238800	4.64104	1.35e-11	5.99e-10	Ribulose bisphosphate carboxylase/oxygenase activase, chloroplastic OS=Malus domestica GN=RCA PE=2 SV=1
Prupe.2G202600	4.35185	3.55e-07	5.18e-06	Unknown Protein Function
Prupe.3G214400	4.21671	2.63e-14	2.29e-12	Cellulose synthase-like protein H1 OS=Oryza sativa subsp. japonica GN=CSLH1 PE=2 SV=2
Prupe.6G114100	4.14172	5.12e-26	4.06e-23	Uncharacterized protein At1g08160 OS=Arabidopsis thaliana GN=At1g08160 PE=2 SV=1
Prupe.8G081100	4.05024	9.07e-30	1.95e-26	Indole-3-acetic acid-induced protein ARG7 OS=Vigna radiata var. radiata GN=ARG7 PE=2 SV=1
Prupe.4G045400	3.7982	3.53e-05	0.000292882	Unknown Protein Function
Prupe.6G042000	3.73985	3.72e-12	1.92e-10	Expansin-A8 OS=Arabidopsis thaliana GN=EXPA8 PE=2 SV=1
Prupe.4G097200	3.62121	7.87e-18	1.26e-15	Cannabidiolic acid synthase OS=Cannabis sativa GN=CBDAS PE=1 SV=1
Prupe.4G191200	3.61434	3.39e-23	1.46e-20	Cyclic nucleotide-gated ion channel 4 OS=Arabidopsis thaliana GN=CNGC4 PE=2 SV=2
Prupe.3G096400	3.59919	6.87e-09	1.57e-07	Zinc finger protein 1 OS=Arabidopsis thaliana GN=ZFP1 PE=2 SV=1
Prupe.5G195100	3.58541	2.94e-20	6.6e-18	Chlorophyll a-b binding protein P4, chloroplastic OS=Pisum sativum GN=lhcA-P4 PE=1 SV=1
Prupe.2G204700	3.51314	7.11e-06	7.23e-05	NAC domain-containing protein 74 OS=Oryza sativa subsp. japonica GN=NAC74 PE=2 SV=1
Prupe.3G179800	3.50499	1e-17	1.54e-15	Transcription factor PIF4 OS=Arabidopsis thaliana GN=PIF4 PE=1 SV=1
Prupe.2G279700	3.48163	9.19e-18	1.45e-15	21 kDa protein OS=Daucus carota PE=2 SV=1
Prupe.8G233400	3.41319	6.34e-17	8.91e-15	Unknown Protein Function
Prupe.3G315500	3.39881	4.32e-11	1.68e-09	Glyceraldehyde-3-phosphate dehydrogenase A, chloroplastic OS=Pisum sativum GN=GAPA PE=2 SV=2
Prupe.4G025600	3.36927	2.18e-23	1.02e-20	Probable xyloglucan endotransglucosylase/hydrolase protein 8 OS=Arabidopsis thaliana GN=XTH8 PE=2 SV=2
Prupe.6G276200	3.30651	5.48e-20	1.13e-17	Chlorophyll a-b binding protein CP29.2, chloroplastic OS=Arabidopsis thaliana GN=LHCB4.2 PE=1 SV=1
Prupe.1G422200	3.29043	3.6e-17	5.25e-15	Pollen-specific protein SF3 OS=Helianthus annuus GN=SF3 PE=2 SV=1
Prupe.5G044900	3.29029	3.05e-11	1.25e-09	Unknown Protein Function
Prupe.3G063500	3.23816	1.9e-16	2.42e-14	Aquaporin TIP2-1 OS=Arabidopsis thaliana GN=TIP2-1 PE=1 SV=2
Prupe.1G309300	3.22077	1.16e-14	1.07e-12	Protein NRT1/ PTR FAMILY 3.1 OS=Arabidopsis thaliana GN=NPF3.1 PE=2 SV=1
Prupe.4G173200	3.18123	2.51e-15	2.75e-13	Unknown Protein Function
Prupe.2G279600	3.17421	4.9e-22	1.66e-19	LRR receptor-like serine/threonine-protein kinase EFR OS=Arabidopsis thaliana GN=EFR PE=1 SV=1
Prupe.4G098300	3.16087	1.22e-22	4.72e-20	Reticuline oxidase-like protein OS=Arabidopsis thaliana GN=At4g20830 PE=1 SV=2
Prupe.5G044700	3.14928	2.51e-25	1.89e-22	Unknown Protein Function
Prupe.1G241400	3.12924	1.81e-18	3.14e-16	Unknown Protein Function
Prupe.6G273000	3.12343	1.17e-26	1.18e-23	Auxin transporter-like protein 2 OS=Medicago truncatula GN=LAX2 PE=2 SV=1
Prupe.1G551900	3.09514	3.01e-11	1.24e-09	Chaperone protein DnaJ OS=Hydrogenobacter thermophilus (strain DSM 6534 / IAM 12695 / TK-6) GN=dnaJ PE=3 SV=1
Prupe.1G310900	3.08107	3.1e-20	6.76e-18	Zinc finger protein CONSTANS-LIKE 16 OS=Arabidopsis thaliana GN=COL16 PE=2 SV=2
Prupe.6G035200	3.0771	5.83e-09	1.37e-07	Photosystem I reaction center subunit V, chloroplastic OS=Arabidopsis thaliana GN=PSAG PE=2 SV=1
Prupe.3G251500	3.05461	3.26e-18	5.5e-16	Unknown Protein Function
Prupe.4G045700	3.03224	0.00118401	0.00580693	Monothiol glutaredoxin-S17 OS=Arabidopsis thaliana GN=GRXS17 PE=2 SV=1
Prupe.6G016800	2.97658	0.00178821	0.0081436	50S ribosomal protein L14, chloroplastic OS=Nymphaea alba GN=rpl14 PE=3 SV=1
Prupe.3G252400	2.97596	5.27e-27	6.1e-24	Protein LONGIFOLIA 2 OS=Arabidopsis thaliana GN=LNG2 PE=1 SV=1
Prupe.4G205500	2.95759	6.05e-23	2.39e-20	Early nodulin-like protein 1 OS=Arabidopsis thaliana GN=At2g25060 PE=1 SV=2
Prupe.7G105200	2.94052	6.27e-50	9.44e-46	Protein BOBBER 1 OS=Arabidopsis thaliana GN=BOB1 PE=1 SV=1
Prupe.8G081300	2.93522	7e-17	9.75e-15	Indole-3-acetic acid-induced protein ARG7 OS=Vigna radiata var. radiata GN=ARG7 PE=2 SV=1
Prupe.5G145500	2.92966	6.02e-08	1.05e-06	Unknown Protein Function
Prupe.1G472800	2.92518	1.42e-12	8.01e-11	Unknown Protein Function
Prupe.1G276700	2.91851	5.22e-21	1.35e-18	Expansin-A1 OS=Arabidopsis thaliana GN=EXPA1 PE=2 SV=1
Prupe.7G145900	2.88569	1.64e-20	3.86e-18	Oxygen-evolving enhancer protein 1, chloroplastic OS=Nicotiana tabacum GN=PSBO PE=2 SV=1
Prupe.1G411600	2.8823	9.24e-18	1.45e-15	Unknown Protein Function
Prupe.7G040400	2.87371	1.84e-06	2.2e-05	Probable LRR receptor-like serine/threonine-protein kinase At1g56130 OS=Arabidopsis thaliana GN=At1g56130 PE=2 SV=2
Prupe.8G157500	2.86987	7.98e-17	1.1e-14	Transcription factor bHLH25 OS=Arabidopsis thaliana GN=BHLH25 PE=2 SV=2
Prupe.6G318500	2.86723	1.07e-12	6.25e-11	Putative pectinesterase/pectinesterase inhibitor 22 OS=Arabidopsis thaliana GN=PME22 PE=3 SV=1
Prupe.3G157200	2.86328	1.11e-07	1.83e-06	Ribulose bisphosphate carboxylase small chain, chloroplastic OS=Pyrus pyrifolia GN=RBCS PE=2 SV=1
Prupe.1G429700	2.83098	1.03e-41	7.71e-38	Putative receptor protein kinase ZmPK1 OS=Zea mays GN=PK1 PE=2 SV=2
Prupe.7G048000	2.82574	0.000153191	0.00103008	Endoribonuclease Dicer homolog 2 OS=Arabidopsis thaliana GN=At3g03300 PE=1 SV=2
Prupe.5G162100	2.81696	1.11e-15	1.3e-13	Unknown Protein Function
Prupe.4G078900	2.81621	0.00167196	0.00770278	RNA-dependent RNA polymerase 1 OS=Arabidopsis thaliana GN=RDR1 PE=2 SV=1
Prupe.3G001400	2.81004	9.61e-13	5.69e-11	Unknown Protein Function
Prupe.1G505300	2.78103	4.65e-16	5.65e-14	Probable calcium-binding protein CML25 OS=Arabidopsis thaliana GN=CML25 PE=2 SV=1
Prupe.1G241500	2.73634	6.4e-13	3.96e-11	Unknown Protein Function
Prupe.6G139800	2.71966	0.000168423	0.00111196	Probable CCR4-associated factor 1 homolog 11 OS=Arabidopsis thaliana GN=CAF1-11 PE=2 SV=1
Prupe.2G323500	2.71678	1.02e-10	3.62e-09	Unknown Protein Function
Prupe.8G081400	2.71351	3.12e-11	1.28e-09	Auxin-induced protein 10A5 OS=Glycine max PE=2 SV=1
Prupe.8G081800	2.69677	1.06e-12	6.24e-11	Auxin-induced protein X10A OS=Glycine max PE=2 SV=1
Prupe.1G371800	2.69549	6.41e-31	1.61e-27	Protein WALLS ARE THIN 1 OS=Arabidopsis thaliana GN=WAT1 PE=1 SV=1
Prupe.2G275500	2.68756	3.64e-23	1.52e-20	Leucine-rich repeat receptor-like protein kinase TDR OS=Arabidopsis thaliana GN=TDR PE=1 SV=1
Prupe.3G179400	2.67847	6.36e-16	7.53e-14	Oxygen-evolving enhancer protein 2, chloroplastic OS=Cucumis sativus GN=PSBP PE=2 SV=1
Prupe.4G173700	2.66525	1.82e-16	2.37e-14	UDP-glycosyltransferase 79B6 OS=Arabidopsis thaliana GN=UGT79B6 PE=2 SV=1
Prupe.4G021100	2.6615	2.1e-29	3.51e-26	Peroxidase 42 OS=Arabidopsis thaliana GN=PER42 PE=1 SV=2
Prupe.3G014400	2.66026	1.15e-10	4.04e-09	NAC domain-containing protein 78 OS=Arabidopsis thaliana GN=NAC078 PE=2 SV=2
Prupe.5G236500	2.65714	9.49e-09	2.06e-07	Potassium transporter 8 OS=Arabidopsis thaliana GN=POT8 PE=2 SV=2
Prupe.8G041200	2.65684	3.28e-08	6.14e-07	Tryptophan aminotransferase-related protein 4 OS=Arabidopsis thaliana GN=TAR4 PE=2 SV=2
Prupe.1G225700	2.64974	4.11e-12	2.1e-10	Chlorophyll a-b binding protein 7, chloroplastic OS=Solanum lycopersicum GN=CAB7 PE=3 SV=1
Prupe.6G139300	2.64477	0.00112965	0.00557301	Probable CCR4-associated factor 1 homolog 11 OS=Arabidopsis thaliana GN=CAF1-11 PE=2 SV=1
Prupe.1G429600	2.61403	7.43e-25	4.86e-22	Putative receptor protein kinase ZmPK1 OS=Zea mays GN=PK1 PE=2 SV=2
Prupe.3G055000	2.59919	1.52e-07	2.42e-06	Inositol oxygenase 1 OS=Arabidopsis thaliana GN=MIOX1 PE=2 SV=1
Prupe.7G165400	2.59713	1.02e-06	1.3e-05	Probable fructose-bisphosphate aldolase 2, chloroplastic OS=Arabidopsis thaliana GN=FBA2 PE=1 SV=2
Prupe.5G145600	2.54496	4.63e-10	1.41e-08	Unknown Protein Function
Prupe.1G388700	2.5234	1.7e-12	9.53e-11	Lysine histidine transporter-like 8 OS=Arabidopsis thaliana GN=AATL1 PE=1 SV=1
Prupe.7G158400	2.51949	1.61e-15	1.82e-13	Salicylate carboxymethyltransferase OS=Clarkia breweri GN=SAMT PE=1 SV=1
Prupe.2G185000	2.51764	6.41e-14	5.1e-12	Dihydroflavonol-4-reductase OS=Gerbera hybrida GN=DFR PE=2 SV=1
Prupe.1G446400	2.5108	1.68e-21	5.04e-19	Lachrymatory-factor synthase OS=Allium cepa GN=LFS PE=1 SV=1
Prupe.4G022000	2.49792	1.35e-12	7.72e-11	Protein TRANSPARENT TESTA 12 OS=Arabidopsis thaliana GN=TT12 PE=2 SV=1
Prupe.6G009900	2.49681	2.29e-13	1.53e-11	Protein YLS3 OS=Arabidopsis thaliana GN=YLS3 PE=2 SV=1
Prupe.5G191200	2.49491	3.61e-21	1.02e-18	Transcription factor TCP14 OS=Arabidopsis thaliana GN=TCP14 PE=1 SV=1
Prupe.6G202800	2.49051	2.3e-16	2.87e-14	Putative U-box domain-containing protein 50 OS=Arabidopsis thaliana GN=PUB50 PE=3 SV=1
Prupe.5G148500	2.45828	2.3e-26	2.09e-23	Unknown Protein Function
Prupe.7G264000	2.45594	5.68e-11	2.16e-09	Glycerate dehydrogenase OS=Cucumis sativus GN=HPR-A PE=2 SV=1
Prupe.1G488300	2.45022	1.01e-05	9.83e-05	BTB/POZ domain-containing protein At4g08455 OS=Arabidopsis thaliana GN=At4g08455 PE=1 SV=1
Prupe.4G159700	2.43986	5.85e-08	1.03e-06	Unknown Protein Function
Prupe.8G112900	2.42921	2.25e-10	7.29e-09	Unknown Protein Function
Prupe.3G201000	2.42479	1.56e-10	5.22e-09	Chlorophyll a-b binding protein 37, chloroplastic OS=Petunia sp. GN=CAB37 PE=3 SV=1
Prupe.2G080600	2.42123	0.00305789	0.0126295	Unknown Protein Function
Prupe.2G271100	2.41992	5.9e-19	1.07e-16	Cyclin-U4-1 OS=Arabidopsis thaliana GN=CYCU4-1 PE=1 SV=1
Prupe.3G070900	2.41789	8.77e-05	0.000642581	Unknown Protein Function
Prupe.4G185700	2.40615	2.69e-16	3.31e-14	Protochlorophyllide reductase, chloroplastic OS=Daucus carota GN=POR1 PE=2 SV=1
Prupe.4G196000	2.40532	1.18e-11	5.36e-10	G-type lectin S-receptor-like serine/threonine-protein kinase SD1-1 OS=Arabidopsis thaliana GN=SD11 PE=1 SV=1
Prupe.4G035700	2.40225	3.74e-21	1.02e-18	Unknown Protein Function
Prupe.6G278100	2.40105	6.16e-10	1.82e-08	Protein psi1 OS=Schizosaccharomyces pombe (strain 972 / ATCC 24843) GN=psi1 PE=2 SV=2
Prupe.4G120400	2.38585	1.04e-05	0.000100872	Probable GMP synthase [glutamine-hydrolyzing] OS=Helicobacter hepaticus (strain ATCC 51449 / 3B1) GN=guaA PE=3 SV=1
Prupe.1G338800	2.37806	2.53e-12	1.37e-10	Serine/threonine-protein kinase BRI1-like 2 OS=Arabidopsis thaliana GN=BRL2 PE=1 SV=1
Prupe.5G012300	2.37423	5.95e-05	0.000458779	Unknown Protein Function
Prupe.2G303200	2.33631	5.99e-08	1.05e-06	Unknown Protein Function
Prupe.5G216400	2.33509	2.67e-14	2.31e-12	Protein CHUP1, chloroplastic OS=Arabidopsis thaliana GN=CHUP1 PE=1 SV=1
Prupe.1G445000	2.33298	9.9e-20	1.93e-17	Auxin-responsive protein IAA26 OS=Arabidopsis thaliana GN=IAA26 PE=1 SV=2
Prupe.8G160200	2.32789	1.68e-16	2.2e-14	Unknown Protein Function
Prupe.6G287000	2.32472	2.27e-09	5.95e-08	Unknown Protein Function
Prupe.1G472500	2.32075	5.31e-11	2.03e-09	Boron transporter 4 OS=Arabidopsis thaliana GN=BOR4 PE=2 SV=1
Prupe.6G330400	2.31557	2.05e-09	5.46e-08	UPF0603 protein At1g54780, chloroplastic OS=Arabidopsis thaliana GN=At1g54780 PE=1 SV=1
Prupe.4G266600	2.31164	0.00995135	0.0326791	30S ribosomal protein S19, chloroplastic OS=Morus indica GN=rps19 PE=3 SV=1
Prupe.5G175800	2.30894	2.71e-12	1.44e-10	U-box domain-containing protein 19 OS=Arabidopsis thaliana GN=PUB19 PE=2 SV=1
Prupe.8G235600	2.30334	2.1e-06	2.47e-05	Chlorophyllase-1 OS=Arabidopsis thaliana GN=CLH1 PE=1 SV=1
Prupe.7G158900	2.29992	1.37e-15	1.58e-13	Probable mitochondrial chaperone BCS1-B OS=Dictyostelium discoideum GN=bcsl1b PE=3 SV=1
Prupe.7G029700	2.29827	0.00708466	0.0249547	Acetyl-coenzyme A carboxylase carboxyl transferase subunit beta, chloroplastic OS=Gossypium barbadense GN=accD PE=3 SV=2
Prupe.7G021700	2.29678	0.00483068	0.0183041	Photosystem II reaction center protein H OS=Drimys granadensis GN=psbH PE=3 SV=1
Prupe.5G231000	2.27377	1.07e-32	3.21e-29	Uncharacterized GPI-anchored protein At4g28100 OS=Arabidopsis thaliana GN=At4g28100 PE=1 SV=1
Prupe.1G036800	2.26921	1.07e-08	2.29e-07	1-aminocyclopropane-1-carboxylate oxidase homolog 1 OS=Arabidopsis thaliana GN=At1g06620 PE=2 SV=1
Prupe.7G029500	2.26163	0.00164617	0.00760262	Chloroplast envelope membrane protein OS=Manihot esculenta GN=cemA PE=3 SV=1
Prupe.5G135700	2.25232	1.68e-12	9.45e-11	Unknown Protein Function
Prupe.4G225800	2.24873	6.62e-13	4.08e-11	Unknown Protein Function
Prupe.6G034000	2.24754	2.66e-10	8.5e-09	Pentatricopeptide repeat-containing protein At5g66520 OS=Arabidopsis thaliana GN=PCMP-H61 PE=2 SV=1
Prupe.7G094400	2.24418	1.68e-08	3.41e-07	Aluminum-activated malate transporter 8 OS=Arabidopsis thaliana GN=ALMT8 PE=3 SV=1
Prupe.5G011400	2.24325	2.79e-34	1.05e-30	Catalase isozyme 1 OS=Gossypium hirsutum GN=CAT1 PE=2 SV=2
Prupe.2G036000	2.24297	8.02e-14	6.12e-12	Unknown Protein Function
Prupe.4G101400	2.24087	2.63e-07	3.98e-06	Protein CHUP1, chloroplastic OS=Arabidopsis thaliana GN=CHUP1 PE=1 SV=1
Prupe.3G013600	2.24049	2.53e-08	4.92e-07	Glutathione S-transferase F12 OS=Arabidopsis thaliana GN=GSTF12 PE=1 SV=1
Prupe.7G079300	2.2303	6.06e-21	1.49e-18	Homeobox-leucine zipper protein HAT14 OS=Arabidopsis thaliana GN=HAT14 PE=2 SV=3
Prupe.6G063000	2.22067	5.49e-09	1.3e-07	Unknown Protein Function
Prupe.6G267900	2.21004	4.15e-07	5.94e-06	Fructose-1,6-bisphosphatase, chloroplastic OS=Brassica napus GN=FBP PE=2 SV=1
Prupe.7G142200	2.2013	2.28e-14	2.01e-12	Salicylic acid-binding protein 2 OS=Nicotiana tabacum GN=SABP2 PE=1 SV=1
Prupe.2G008400	2.19471	1.65e-08	3.36e-07	Cytochrome P450 705A20 OS=Arabidopsis thaliana GN=CYP705A20 PE=2 SV=1
Prupe.5G101400	2.19305	5.97e-25	4.28e-22	Aquaporin PIP1-2 OS=Arabidopsis thaliana GN=PIP1-2 PE=1 SV=1
Prupe.6G233600	2.17882	1.08e-11	4.95e-10	UDP-glycosyltransferase 86A1 OS=Arabidopsis thaliana GN=UGT86A1 PE=2 SV=1
Prupe.8G017800	2.17708	3.38e-11	1.37e-09	PsbP domain-containing protein 4, chloroplastic OS=Arabidopsis thaliana GN=PPD4 PE=1 SV=2
Prupe.7G029800	2.17576	0.00378628	0.0150551	Photosystem II CP47 chlorophyll apoprotein OS=Ceratophyllum demersum GN=psbB PE=3 SV=1
Prupe.2G223700	2.16729	1.39e-12	7.94e-11	Wall-associated receptor kinase 2 OS=Arabidopsis thaliana GN=WAK2 PE=1 SV=1
Prupe.7G203300	2.1555	2.56e-11	1.08e-09	Protein Brevis radix-like 4 OS=Arabidopsis thaliana GN=BRXL4 PE=2 SV=1
Prupe.6G295600	2.13055	7.46e-11	2.74e-09	Serine/threonine-protein kinase STN8, chloroplastic OS=Arabidopsis thaliana GN=STN8 PE=2 SV=1
Prupe.6G321400	2.12663	1.7e-08	3.45e-07	Copper transport protein CCH OS=Arabidopsis thaliana GN=CCH PE=1 SV=1
Prupe.6G103900	2.12563	4.65e-28	6.36e-25	Cytokinin riboside 5&apos;-monophosphate phosphoribohydrolase LOG1 OS=Arabidopsis thaliana GN=LOG1 PE=1 SV=1
Prupe.4G063700	2.12247	1.33e-24	7.69e-22	Probable LRR receptor-like serine/threonine-protein kinase At2g24230 OS=Arabidopsis thaliana GN=At2g24230 PE=2 SV=1
Prupe.5G210200	2.12162	4.76e-12	2.38e-10	Dof zinc finger protein DOF5.4 OS=Arabidopsis thaliana GN=DOF5.4 PE=2 SV=2
Prupe.5G064300	2.11563	7.79e-25	4.88e-22	Homeobox-leucine zipper protein HAT4 OS=Arabidopsis thaliana GN=HAT4 PE=1 SV=1
Prupe.2G271000	2.1081	3.33e-06	3.71e-05	Unknown Protein Function
Prupe.7G255500	2.09541	2.57e-12	1.38e-10	Unknown Protein Function
Prupe.4G271200	2.09494	8.93e-13	5.37e-11	Photosystem I reaction center subunit N, chloroplastic OS=Arabidopsis thaliana GN=PSAN PE=1 SV=2
Prupe.7G152700	2.09217	1.82e-10	6.04e-09	Unknown Protein Function
Prupe.4G277900	2.08852	1.78e-05	0.000161631	Unknown Protein Function
Prupe.5G124100	2.08587	2.7e-12	1.44e-10	RING-H2 zinc finger protein RHA4a OS=Arabidopsis thaliana GN=RHA4A PE=2 SV=1
Prupe.6G278000	2.06542	3.73e-10	1.17e-08	DnaJ homolog subfamily B member 13 OS=Mus musculus GN=Dnajb13 PE=2 SV=1
Prupe.1G035500	2.0498	5.86e-21	1.47e-18	1-aminocyclopropane-1-carboxylate oxidase homolog 1 OS=Arabidopsis thaliana GN=At1g06620 PE=2 SV=1
Prupe.7G169200	2.04776	6.87e-15	6.71e-13	Ferredoxin--NADP reductase, leaf isozyme, chloroplastic OS=Pisum sativum GN=PETH PE=1 SV=1
Prupe.4G040100	2.04522	3.52e-10	1.11e-08	Unknown Protein Function
Prupe.2G222600	2.04459	5.48e-16	6.55e-14	Cyclic nucleotide-gated ion channel 1 OS=Arabidopsis thaliana GN=CNGC1 PE=1 SV=1
Prupe.1G377700	2.0346	1.57e-09	4.29e-08	Tubby-like F-box protein 5 OS=Oryza sativa subsp. japonica GN=TULP5 PE=2 SV=1
Prupe.6G151500	2.02707	1.03e-09	2.91e-08	Protein RESTRICTED TEV MOVEMENT 2 OS=Arabidopsis thaliana GN=RTM2 PE=2 SV=1
Prupe.5G062300	2.02138	1e-13	7.52e-12	Nudix hydrolase 8 OS=Arabidopsis thaliana GN=NUDT8 PE=2 SV=2
Prupe.6G264700	2.02098	3.56e-18	5.95e-16	Unknown Protein Function
Prupe.1G203800	2.01727	0.0111057	0.035676	Cytochrome b6 OS=Cucumis sativus GN=petB PE=3 SV=1
Prupe.6G153400	2.01553	5.68e-06	5.89e-05	Probable disease resistance RPP8-like protein 2 OS=Arabidopsis thaliana GN=RPP8L2 PE=3 SV=1
Prupe.4G104300	2.01508	0.000266368	0.00164479	Probable LRR receptor-like serine/threonine-protein kinase At1g56130 OS=Arabidopsis thaliana GN=At1g56130 PE=2 SV=2
Prupe.3G296700	2.01449	3.45e-09	8.63e-08	Protein CHLOROPLAST IMPORT APPARATUS 2 OS=Arabidopsis thaliana GN=CIA2 PE=2 SV=1
Prupe.8G197100	2.0076	4.77e-13	3.03e-11	Cytochrome P450 82C4 OS=Arabidopsis thaliana GN=CYP82C4 PE=2 SV=1
Prupe.8G252500	2.00541	1.84e-21	5.44e-19	Probable indole-3-pyruvate monooxygenase YUCCA10 OS=Arabidopsis thaliana GN=YUC10 PE=2 SV=1
Prupe.6G301600	1.9961	1.26e-05	0.000120333	Probable leucine-rich repeat receptor-like protein kinase At5g49770 OS=Arabidopsis thaliana GN=At5g49770 PE=2 SV=1
Prupe.5G011800	1.99286	0.000169925	0.00111861	Unknown Protein Function
Prupe.6G242200	1.98795	1.94e-06	2.3e-05	L-ascorbate peroxidase 2, cytosolic OS=Arabidopsis thaliana GN=APX2 PE=2 SV=3
Prupe.6G060300	1.97837	5.69e-06	5.9e-05	Unknown Protein Function
Prupe.4G270100	1.97118	1.42e-05	0.00013365	Unknown Protein Function
Prupe.8G149700	1.96598	0.00124974	0.00606015	Wall-associated receptor kinase-like 4 OS=Arabidopsis thaliana GN=WAKL4 PE=2 SV=2
Prupe.4G225500	1.96302	3.22e-11	1.31e-09	Unknown Protein Function
Prupe.1G419700	1.95938	6.67e-09	1.54e-07	Unknown Protein Function
Prupe.6G200500	1.95905	1.96e-07	3.05e-06	Unknown Protein Function
Prupe.4G252200	1.9582	7.33e-05	0.00054832	30S ribosomal protein S7, chloroplastic OS=Morus indica GN=rps7-A PE=3 SV=1
Prupe.1G104900	1.95503	1.05e-08	2.25e-07	Late embryogenesis abundant protein D-29 OS=Gossypium hirsutum PE=3 SV=1
Prupe.2G195100	1.93957	3.51e-11	1.4e-09	Rho GTPase-activating protein 3 OS=Arabidopsis thaliana GN=ROPGAP3 PE=2 SV=1
Prupe.1G098900	1.9392	1.02e-06	1.3e-05	Unknown Protein Function
Prupe.2G282100	1.93845	0.000199989	0.00128733	Unknown Protein Function
Prupe.8G119300	1.93016	2.73e-10	8.69e-09	Unknown Protein Function
Prupe.3G116300	1.92684	3.86e-14	3.23e-12	Phospholipase A1-IIdelta OS=Arabidopsis thaliana GN=At2g42690 PE=1 SV=1
Prupe.3G143400	1.92581	3.55e-07	5.18e-06	Unknown Protein Function
Prupe.3G123200	1.91792	8.39e-11	3.04e-09	Protein trichome birefringence-like 39 OS=Arabidopsis thaliana GN=TBL39 PE=2 SV=1
Prupe.6G229200	1.91674	0.000294745	0.00180006	Probable LRR receptor-like serine/threonine-protein kinase At4g37250 OS=Arabidopsis thaliana GN=At4g37250 PE=2 SV=1
Prupe.1G336400	1.91626	5.28e-15	5.37e-13	Histidine kinase 4 OS=Arabidopsis thaliana GN=AHK4 PE=1 SV=1
Prupe.1G498100	1.91279	1.38e-27	1.73e-24	Unknown Protein Function
Prupe.7G041600	1.91013	6.97e-10	2.04e-08	Two-component response regulator ARR9 OS=Arabidopsis thaliana GN=ARR9 PE=1 SV=1
Prupe.8G190100	1.90658	1.83e-13	1.27e-11	Transcription factor IBH1 OS=Arabidopsis thaliana GN=IBH1 PE=1 SV=1
Prupe.1G107200	1.90409	1.84e-05	0.000166126	Ubiquitin carboxyl-terminal hydrolase 12 OS=Arabidopsis thaliana GN=UBP12 PE=1 SV=2
Prupe.3G282700	1.90275	5.04e-09	1.21e-07	UDP-glycosyltransferase 90A1 OS=Arabidopsis thaliana GN=UGT90A1 PE=2 SV=1
Prupe.5G025000	1.89968	1.85e-13	1.27e-11	Disease resistance protein RPM1 OS=Arabidopsis thaliana GN=RPM1 PE=1 SV=1
Prupe.6G145500	1.89747	4.18e-21	1.12e-18	Protein FAF-like, chloroplastic OS=Arabidopsis thaliana GN=At5g22090 PE=2 SV=1
Prupe.8G042100	1.89565	4.73e-15	4.97e-13	Unknown Protein Function
Prupe.5G059700	1.88861	1.99e-10	6.52e-09	Zeaxanthin epoxidase, chloroplastic OS=Oncidium hybrid cultivar GN=ZEP PE=2 SV=1
Prupe.3G066800	1.88461	1.15e-05	0.000110468	DnaJ protein homolog OS=Cucumis sativus GN=DNAJ1 PE=2 SV=1
Prupe.4G030300	1.88362	1.37e-09	3.76e-08	(3S,6E)-nerolidol synthase 1 OS=Fragaria ananassa PE=1 SV=1
Prupe.5G218500	1.87845	1.13e-11	5.15e-10	Cytochrome P450 94A1 OS=Vicia sativa GN=CYP94A1 PE=2 SV=2
Prupe.1G572200	1.87682	4.56e-17	6.53e-15	Potassium channel AKT2/3 OS=Arabidopsis thaliana GN=AKT2 PE=1 SV=1
Prupe.6G201200	1.87673	0.000739079	0.00391865	Guanosine nucleotide diphosphate dissociation inhibitor At5g09550 OS=Arabidopsis thaliana GN=At5g09550 PE=3 SV=1
Prupe.4G125700	1.8717	1.21e-16	1.63e-14	Probable GMP synthase [glutamine-hydrolyzing] OS=Helicobacter hepaticus (strain ATCC 51449 / 3B1) GN=guaA PE=3 SV=1
Prupe.8G210000	1.8681	5.72e-08	1.01e-06	Photosystem I reaction center subunit IV A, chloroplastic OS=Nicotiana sylvestris GN=PSAEA PE=1 SV=1
Prupe.8G254300	1.86784	7.99e-08	1.37e-06	Glutaredoxin-C11 OS=Arabidopsis thaliana GN=GRXC11 PE=3 SV=1
Prupe.2G202000	1.86676	0.00123426	0.0060025	NAC domain-containing protein 74 OS=Oryza sativa subsp. japonica GN=NAC74 PE=2 SV=1
Prupe.2G100800	1.86049	4.18e-12	2.12e-10	Mechanosensitive ion channel protein 10 OS=Arabidopsis thaliana GN=MSL10 PE=1 SV=1
Prupe.1G475100	1.85983	7.91e-09	1.76e-07	BURP domain-containing protein 3 OS=Oryza sativa subsp. japonica GN=BURP3 PE=2 SV=1
Prupe.1G365600	1.857	4.02e-07	5.77e-06	Snakin-2 OS=Solanum tuberosum GN=SN2 PE=1 SV=1
Prupe.5G169500	1.85655	5.44e-09	1.29e-07	Short-chain dehydrogenase TIC 32, chloroplastic OS=Arabidopsis thaliana GN=TIC32 PE=2 SV=1
Prupe.4G116300	1.85456	3.28e-11	1.33e-09	RING-H2 finger protein ATL73 OS=Arabidopsis thaliana GN=ATL73 PE=2 SV=1
Prupe.8G178000	1.85054	0.000398365	0.0023316	U-box domain-containing protein 15 OS=Arabidopsis thaliana GN=PUB15 PE=2 SV=2
Prupe.8G080500	1.84865	3.98e-40	2e-36	Indole-3-acetic acid-induced protein ARG7 OS=Vigna radiata var. radiata GN=ARG7 PE=2 SV=1
Prupe.3G062500	1.84589	0.00568925	0.0207864	Unknown Protein Function
Prupe.8G142700	1.84368	9.71e-12	4.49e-10	Chlorophyll a-b binding protein 6A, chloroplastic OS=Solanum lycopersicum GN=CAB6A PE=2 SV=1
Prupe.1G414800	1.8229	2.96e-08	5.64e-07	Probable protein phosphatase 2C 72 OS=Arabidopsis thaliana GN=At5g26010 PE=2 SV=2
Prupe.1G271000	1.82284	0.00932367	0.0309937	Photosystem I assembly protein Ycf3 OS=Sinapis alba GN=ycf3 PE=3 SV=1
Prupe.5G241700	1.81264	2.23e-09	5.87e-08	Sucrose synthase 6 OS=Arabidopsis thaliana GN=SUS6 PE=1 SV=1
Prupe.5G117100	1.79803	5.83e-08	1.03e-06	Unknown Protein Function
Prupe.4G201400	1.79753	7.47e-09	1.68e-07	Unknown Protein Function
Prupe.2G063500	1.79053	0.0148404	0.0452981	Unknown Protein Function
Prupe.7G161200	1.79001	5.95e-13	3.71e-11	Unknown Protein Function
Prupe.7G061100	1.78894	5.34e-20	1.11e-17	Magnesium-chelatase subunit ChlH, chloroplastic OS=Arabidopsis thaliana GN=CHLH PE=1 SV=1
Prupe.5G078900	1.78543	2.08e-21	6.03e-19	Primary amine oxidase OS=Arabidopsis thaliana GN=At1g62810 PE=2 SV=1
Prupe.1G038100	1.7846	6.52e-05	0.00049606	Unknown Protein Function
Prupe.6G079000	1.78457	1.28e-08	2.69e-07	Unknown Protein Function
Prupe.3G068400	1.7786	3.7e-08	6.87e-07	Unknown Protein Function
Prupe.1G261500	1.77715	1.59e-09	4.33e-08	Two-component response regulator ARR3 OS=Arabidopsis thaliana GN=ARR3 PE=2 SV=1
Prupe.3G211600	1.77434	5.14e-16	6.19e-14	Protein NRT1/ PTR FAMILY 6.4 OS=Arabidopsis thaliana GN=NPF6.4 PE=1 SV=1
Prupe.1G165600	1.76645	0.000101623	0.000725837	Unknown Protein Function
Prupe.3G065400	1.7659	0.00199096	0.00888929	ATP-dependent zinc metalloprotease FtsH 3 OS=Synechocystis sp. (strain PCC 6803 / Kazusa) GN=ftsH3 PE=1 SV=1
Prupe.2G258300	1.76165	7.15e-09	1.62e-07	Unknown Protein Function
Prupe.8G034500	1.75846	4.38e-06	4.71e-05	TMV resistance protein N OS=Nicotiana glutinosa GN=N PE=1 SV=1
Prupe.5G148300	1.75761	2.94e-11	1.22e-09	Protein HVA22 OS=Hordeum vulgare GN=HVA22 PE=2 SV=1
Prupe.1G372800	1.75537	1.18e-21	3.87e-19	Beta-galactosidase 3 OS=Arabidopsis thaliana GN=BGAL3 PE=1 SV=1
Prupe.8G231600	1.75228	5.84e-10	1.74e-08	Photosystem II reaction center W protein, chloroplastic OS=Spinacia oleracea GN=psbW PE=1 SV=1
Prupe.8G023900	1.74742	9.13e-27	9.8e-24	TMV resistance protein N OS=Nicotiana glutinosa GN=N PE=1 SV=1
Prupe.8G063500	1.7471	3.85e-07	5.56e-06	UDP-glycosyltransferase 85A1 OS=Arabidopsis thaliana GN=UGT85A1 PE=2 SV=1
Prupe.2G180700	1.74195	1.64e-13	1.15e-11	Unknown Protein Function
Prupe.1G022500	1.73647	1.14e-05	0.000109931	Meiotic recombination protein DMC1 homolog OS=Glycine max PE=2 SV=1
Prupe.6G291500	1.73172	2.13e-11	9.15e-10	Probable serine/threonine-protein kinase WNK5 OS=Arabidopsis thaliana GN=WNK5 PE=1 SV=2
Prupe.8G216700	1.73026	4.6e-09	1.11e-07	Acid phosphatase 1 OS=Solanum lycopersicum GN=APS1 PE=2 SV=1
Prupe.3G155900	1.72458	3.87e-12	1.99e-10	Salt tolerance protein OS=Arabidopsis thaliana GN=STO PE=1 SV=1
Prupe.3G235500	1.7158	3.04e-07	4.52e-06	(R,S)-reticuline 7-O-methyltransferase OS=Papaver somniferum GN=PSOMT1 PE=1 SV=1
Prupe.8G270600	1.71576	9.08e-09	1.98e-07	Unknown Protein Function
Prupe.6G195400	1.71325	9.15e-13	5.44e-11	Putative clathrin assembly protein At4g40080 OS=Arabidopsis thaliana GN=At4g40080 PE=2 SV=2
Prupe.1G262400	1.71282	3.6e-28	5.42e-25	Microtubule-associated protein TORTIFOLIA1 OS=Arabidopsis thaliana GN=TOR1 PE=1 SV=2
Prupe.1G039700	1.71068	2.94e-09	7.49e-08	Protein tas OS=Shigella flexneri GN=tas PE=3 SV=1
Prupe.8G015500	1.70967	4.19e-10	1.3e-08	Unknown Protein Function
Prupe.3G114200	1.7071	3.37e-13	2.22e-11	Unknown Protein Function
Prupe.5G164500	1.70419	6.95e-14	5.5e-12	High-affinity nitrate transporter 3.1 OS=Arabidopsis thaliana GN=NRT3.1 PE=1 SV=1
Prupe.1G531700	1.70372	1.18e-07	1.93e-06	MADS-box protein JOINTLESS OS=Solanum lycopersicum GN=J PE=1 SV=1
Prupe.4G205800	1.6952	1.3e-21	4.1e-19	Unknown Protein Function
Prupe.8G257300	1.69298	9.66e-07	1.24e-05	Unknown Protein Function
Prupe.1G488900	1.69283	1.39e-11	6.16e-10	NAD(P)H-quinone oxidoreductase subunit M, chloroplastic OS=Vitis vinifera GN=ndhM PE=1 SV=1
Prupe.1G555600	1.69071	1.48e-06	1.81e-05	Carboxymethylenebutenolidase homolog OS=Homo sapiens GN=CMBL PE=1 SV=1
Prupe.5G073600	1.68963	1.87e-08	3.74e-07	Protein NRT1/ PTR FAMILY 6.3 OS=Arabidopsis thaliana GN=NPF6.3 PE=1 SV=1
Prupe.6G332300	1.68807	1.92e-16	2.42e-14	Receptor-like cytosolic serine/threonine-protein kinase RBK2 OS=Arabidopsis thaliana GN=RBK2 PE=1 SV=1
Prupe.1G573600	1.68799	2.34e-09	6.1e-08	Ferredoxin-1, chloroplastic OS=Solanum lycopersicum GN=SEND33 PE=2 SV=1
Prupe.7G093100	1.68759	2.88e-05	0.000245923	Nuclear transcription factor Y subunit A-10 OS=Arabidopsis thaliana GN=NFYA10 PE=2 SV=2
Prupe.8G080700	1.68564	0.0121179	0.0383222	Indole-3-acetic acid-induced protein ARG7 OS=Vigna radiata var. radiata GN=ARG7 PE=2 SV=1
Prupe.2G308300	1.68134	1.51e-07	2.41e-06	Probable trehalose-phosphate phosphatase 7 OS=Oryza sativa subsp. japonica GN=TPP7 PE=2 SV=2
Prupe.3G308000	1.6796	3.74e-08	6.94e-07	Unknown Protein Function
Prupe.1G027500	1.67566	0.000301532	0.00183481	Auxin-induced protein IAA4 OS=Pisum sativum GN=IAA4/5 PE=1 SV=1
Prupe.2G140400	1.6754	4.83e-08	8.69e-07	Axial regulator YABBY 1 OS=Arabidopsis thaliana GN=YAB1 PE=1 SV=1
Prupe.6G223000	1.67248	1.31e-21	4.1e-19	Formamidase OS=Methylophilus methylotrophus GN=fmdA PE=1 SV=1
Prupe.4G200500	1.67195	5.6e-07	7.7e-06	Dihydroflavonol-4-reductase OS=Arabidopsis thaliana GN=DFRA PE=1 SV=2
Prupe.2G232000	1.66714	8.63e-09	1.9e-07	Histone H4 OS=Glycine max PE=3 SV=1
Prupe.1G547100	1.66525	4.2e-12	2.13e-10	Glucuronoxylan 4-O-methyltransferase 3 OS=Arabidopsis thaliana GN=GXM3 PE=1 SV=1
Prupe.2G202900	1.66376	3.65e-07	5.31e-06	NAC domain-containing protein 74 OS=Oryza sativa subsp. japonica GN=NAC74 PE=2 SV=1
Prupe.1G469000	1.66185	5.94e-05	0.000458363	Cysteine-rich receptor-like protein kinase 29 OS=Arabidopsis thaliana GN=CRK29 PE=2 SV=1
Prupe.6G067000	1.66017	9.93e-11	3.52e-09	Unknown Protein Function
Prupe.5G099500	1.65661	1.95e-05	0.000175206	Tubulin beta chain OS=Hordeum vulgare GN=TUBB PE=2 SV=1
Prupe.1G275900	1.65653	1.25e-12	7.23e-11	Myb family transcription factor APL OS=Arabidopsis thaliana GN=APL PE=2 SV=2
Prupe.8G047900	1.65107	2.11e-06	2.48e-05	Putative laccase-9 OS=Oryza sativa subsp. japonica GN=LAC9 PE=3 SV=1
Prupe.5G176900	1.64907	4.34e-07	6.16e-06	Probable inactive receptor kinase At2g26730 OS=Arabidopsis thaliana GN=At2g26730 PE=1 SV=1
Prupe.7G183000	1.64828	6.44e-25	4.41e-22	Syntaxin-binding protein 5 OS=Rattus norvegicus GN=Stxbp5 PE=1 SV=1
Prupe.7G196500	1.64827	4.5e-14	3.7e-12	Protein YLS2 OS=Arabidopsis thaliana GN=YLS2 PE=2 SV=1
Prupe.1G050900	1.64287	9.89e-11	3.52e-09	Unknown Protein Function
Prupe.3G032200	1.64088	3.68e-14	3.09e-12	Subtilisin-like protease OS=Arabidopsis thaliana GN=ARA12 PE=1 SV=1
Prupe.2G127500	1.64046	2.23e-07	3.39e-06	Unknown Protein Function
Prupe.5G188100	1.63707	0.000149853	0.0010099	F-box protein SKIP23 OS=Arabidopsis thaliana GN=SKIP23 PE=1 SV=1
Prupe.1G299300	1.63286	2.52e-15	2.75e-13	Protein NSP-INTERACTING KINASE 1 OS=Arabidopsis thaliana GN=NIK1 PE=1 SV=1
Prupe.1G002900	1.63192	1.88e-05	0.000169189	Polyketide synthase 5 OS=Rubus idaeus GN=PKS5 PE=1 SV=1
Prupe.4G266700	1.63141	4.13e-09	1.01e-07	Unknown Protein Function
Prupe.2G117200	1.62795	1.57e-11	6.88e-10	Putative disease resistance protein At1g50180 OS=Arabidopsis thaliana GN=At1g50180 PE=3 SV=2
Prupe.6G106100	1.62331	4.96e-22	1.66e-19	Protein LYK5 OS=Arabidopsis thaliana GN=LYK5 PE=2 SV=1
Prupe.6G286200	1.62288	2.47e-07	3.74e-06	Solute carrier family 40 member 2 OS=Arabidopsis thaliana GN=IREG2 PE=2 SV=1
Prupe.5G203900	1.62075	1.87e-11	8.07e-10	Glucan endo-1,3-beta-glucosidase-like protein 2 OS=Arabidopsis thaliana GN=At5g61130 PE=1 SV=1
Prupe.1G196200	1.61972	0.0007629	0.00402509	Cell division cycle 20.1, cofactor of APC complex OS=Arabidopsis thaliana GN=CDC20-1 PE=1 SV=1
Prupe.1G245100	1.61807	5.93e-11	2.25e-09	Non-functional NADPH-dependent codeinone reductase 2 OS=Papaver somniferum GN=COR2 PE=1 SV=1
Prupe.7G123300	1.61668	1.64e-06	1.98e-05	Probable allantoin permease OS=Bacillus subtilis (strain 168) GN=pucI PE=2 SV=1
Prupe.5G073200	1.61337	2.91e-08	5.55e-07	pEARLI1-like lipid transfer protein 3 OS=Arabidopsis thaliana GN=At4g12500 PE=2 SV=1
Prupe.4G032200	1.6111	6.82e-09	1.57e-07	G-type lectin S-receptor-like serine/threonine-protein kinase RKS1 OS=Arabidopsis thaliana GN=RKS1 PE=3 SV=3
Prupe.3G057600	1.60585	3.44e-06	3.81e-05	Poly(A) polymerase OS=Dictyostelium discoideum GN=papA PE=3 SV=1
Prupe.1G299900	1.60549	2.75e-19	5.23e-17	Unknown Protein Function
Prupe.2G202500	1.60428	4.79e-05	0.000382757	NAC domain-containing protein 74 OS=Oryza sativa subsp. japonica GN=NAC74 PE=2 SV=1
Prupe.1G208300	1.59963	8.65e-07	1.13e-05	Auxin-responsive protein IAA31 OS=Arabidopsis thaliana GN=IAA31 PE=2 SV=2
Prupe.8G082100	1.59935	2.31e-09	6.03e-08	Indole-3-acetic acid-induced protein ARG7 OS=Vigna radiata var. radiata GN=ARG7 PE=2 SV=1
Prupe.8G148600	1.59858	0.0114249	0.0365023	Unknown Protein Function
Prupe.1G271300	1.5985	3.59e-09	8.96e-08	Unknown Protein Function
Prupe.8G079300	1.59569	1.26e-09	3.49e-08	Unknown Protein Function
Prupe.3G049400	1.59229	1.67e-07	2.63e-06	Unknown Protein Function
Prupe.1G441200	1.58628	1.38e-06	1.7e-05	Unknown Protein Function
Prupe.7G225600	1.58587	6.06e-10	1.79e-08	Auxin-responsive protein IAA27 OS=Arabidopsis thaliana GN=IAA27 PE=1 SV=1
Prupe.1G557800	1.58293	7.91e-12	3.73e-10	Chlorophyll a-b binding protein CP24 10A, chloroplastic OS=Solanum lycopersicum GN=CAP10A PE=3 SV=1
Prupe.4G105600	1.57987	1.21e-11	5.43e-10	Photosystem I reaction center subunit III, chloroplastic OS=Arabidopsis thaliana GN=PSAF PE=1 SV=1
Prupe.1G419000	1.57614	4.1e-11	1.6e-09	Growth-regulating factor 6 OS=Oryza sativa subsp. japonica GN=GRF6 PE=2 SV=2
Prupe.8G192100	1.57455	4.63e-07	6.54e-06	Asparagine--tRNA ligase, cytoplasmic 2 OS=Arabidopsis thaliana GN=SYNC2 PE=1 SV=2
Prupe.6G063100	1.57146	1.16e-10	4.08e-09	Unknown Protein Function
Prupe.7G170700	1.57014	5.33e-09	1.27e-07	Histidine kinase 1 OS=Arabidopsis thaliana GN=AHK1 PE=1 SV=2
Prupe.6G361000	1.56838	8.79e-13	5.31e-11	Photosystem I reaction center subunit XI, chloroplastic OS=Arabidopsis thaliana GN=PSAL PE=1 SV=2
Prupe.6G305700	1.567	5.9e-12	2.9e-10	Glucan endo-1,3-beta-glucosidase 1 OS=Arabidopsis thaliana GN=At1g11820 PE=1 SV=3
Prupe.5G165500	1.56196	2.56e-08	4.95e-07	Unknown Protein Function
Prupe.5G211600	1.56194	0.000693225	0.00371456	Unknown Protein Function
Prupe.2G055200	1.56069	9.19e-06	9.03e-05	TMV resistance protein N OS=Nicotiana glutinosa GN=N PE=1 SV=1
Prupe.3G081200	1.55913	6.83e-07	9.1e-06	Unknown Protein Function
Prupe.2G232200	1.55877	2.97e-05	0.000253186	Histone H4 OS=Glycine max PE=3 SV=1
Prupe.1G119400	1.55848	2.03e-07	3.15e-06	Seed maturation protein PM36 OS=Glycine max GN=PM36 PE=2 SV=1
Prupe.4G140200	1.55612	1.63e-14	1.47e-12	Unknown Protein Function
Prupe.1G305400	1.55511	1.27e-11	5.68e-10	Unknown Protein Function
Prupe.2G274900	1.55256	1.1e-07	1.82e-06	Probable disease resistance RPP8-like protein 2 OS=Arabidopsis thaliana GN=RPP8L2 PE=3 SV=1
Prupe.2G294400	1.55189	6.1e-07	8.3e-06	Low-temperature-induced 65 kDa protein OS=Arabidopsis thaliana GN=LTI65 PE=2 SV=2
Prupe.3G127700	1.55109	4.03e-10	1.25e-08	Transcription activator GLK1 OS=Arabidopsis thaliana GN=GLK1 PE=2 SV=2
Prupe.3G153300	1.5436	9.57e-08	1.6e-06	Unknown Protein Function
Prupe.5G183800	1.53713	7.37e-10	2.14e-08	Probable mitochondrial chaperone BCS1-B OS=Dictyostelium discoideum GN=bcsl1b PE=3 SV=1
Prupe.6G101600	1.53383	2.84e-14	2.44e-12	Probable aquaporin PIP2-2 OS=Oryza sativa subsp. japonica GN=PIP2-2 PE=2 SV=1
Prupe.6G256500	1.53067	1.84e-09	4.92e-08	Expansin-A3 OS=Arabidopsis thaliana GN=EXPA3 PE=2 SV=1
Prupe.5G120500	1.52823	3.02e-07	4.49e-06	Unknown Protein Function
Prupe.3G244900	1.52822	3.85e-19	7.23e-17	Protein NSP-INTERACTING KINASE 1 OS=Arabidopsis thaliana GN=NIK1 PE=1 SV=1
Prupe.7G062200	1.52633	4.5e-20	9.53e-18	Putative disease resistance protein RGA4 OS=Solanum bulbocastanum GN=RGA4 PE=2 SV=1
Prupe.4G201200	1.52354	7.42e-06	7.49e-05	Kinesin-3 OS=Arabidopsis thaliana GN=ATK3 PE=2 SV=1
Prupe.8G001200	1.52342	1.65e-09	4.46e-08	Chlorophyll a-b binding protein CP26, chloroplastic OS=Arabidopsis thaliana GN=LHCB5 PE=1 SV=1
Prupe.8G254200	1.52135	1.37e-08	2.85e-07	Glutaredoxin-C13 OS=Arabidopsis thaliana GN=GRXC13 PE=3 SV=1
Prupe.6G360300	1.5211	9.9e-08	1.65e-06	Putative auxin efflux carrier component 8 OS=Arabidopsis thaliana GN=PIN8 PE=3 SV=2
Prupe.7G149100	1.51903	6.32e-13	3.93e-11	Anthocyanidin 3-O-glucosyltransferase 5 OS=Manihot esculenta GN=GT5 PE=1 SV=1
Prupe.8G005400	1.51744	6.47e-05	0.000492917	TMV resistance protein N OS=Nicotiana glutinosa GN=N PE=1 SV=1
Prupe.6G267400	1.5165	7.98e-24	4.14e-21	Probable serine/threonine-protein kinase At5g41260 OS=Arabidopsis thaliana GN=At5g41260 PE=1 SV=1
Prupe.8G166300	1.51643	1.38e-05	0.000129708	Heparan-alpha-glucosaminide N-acetyltransferase OS=Homo sapiens GN=HGSNAT PE=1 SV=2
Prupe.1G465600	1.51265	5.9e-08	1.03e-06	Dehydration-responsive protein RD22 OS=Arabidopsis thaliana GN=RD22 PE=2 SV=1
Prupe.5G076800	1.5082	2.22e-12	1.21e-10	21 kDa protein OS=Daucus carota PE=2 SV=1
Prupe.1G048000	1.50574	9.76e-14	7.38e-12	Disease resistance protein RPP8 OS=Arabidopsis thaliana GN=RPP8 PE=1 SV=2
Prupe.3G080300	1.50164	5.32e-05	0.00041732	Probable disease resistance protein At5g63020 OS=Arabidopsis thaliana GN=At5g63020 PE=2 SV=2
Prupe.2G026600	1.49529	2.12e-09	5.61e-08	Unknown Protein Function
Prupe.1G579200	1.49347	4.43e-13	2.85e-11	Leucine-rich repeat receptor-like serine/threonine-protein kinase BAM1 OS=Arabidopsis thaliana GN=BAM1 PE=1 SV=1
Prupe.1G437100	1.49347	5.15e-06	5.41e-05	Unknown Protein Function
Prupe.2G048200	1.49161	7.5e-06	7.56e-05	Mediator of RNA polymerase II transcription subunit 15a OS=Arabidopsis thaliana GN=MED15A PE=1 SV=1
Prupe.4G052700	1.49139	4.46e-06	4.78e-05	Triose phosphate/phosphate translocator, chloroplastic OS=Pisum sativum PE=1 SV=1
Prupe.7G134600	1.48883	1.25e-06	1.57e-05	Unknown Protein Function
Prupe.1G329000	1.48687	5.57e-05	0.000433231	MLP-like protein 28 OS=Arabidopsis thaliana GN=MLP28 PE=1 SV=1
Prupe.2G001900	1.48639	2.57e-11	1.08e-09	Unknown Protein Function
Prupe.3G153100	1.48137	2.48e-08	4.83e-07	Unknown Protein Function
Prupe.2G028000	1.48008	2.06e-07	3.18e-06	Putative disease resistance RPP13-like protein 1 OS=Arabidopsis thaliana GN=RPPL1 PE=3 SV=1
Prupe.6G309500	1.47753	3.65e-09	9.09e-08	Chloroplast stem-loop binding protein of 41 kDa b, chloroplastic OS=Arabidopsis thaliana GN=CSP41B PE=1 SV=1
Prupe.2G170800	1.47485	5.12e-06	5.39e-05	Protein PAIR1 OS=Oryza sativa subsp. japonica GN=PAIR1 PE=2 SV=1
Prupe.1G533900	1.47481	1.39e-09	3.82e-08	Serine/threonine-protein kinase CTR1 OS=Arabidopsis thaliana GN=CTR1 PE=1 SV=1
Prupe.2G238200	1.47278	3.96e-05	0.000324254	Aspartic proteinase PCS1 OS=Arabidopsis thaliana GN=PCS1 PE=2 SV=1
Prupe.4G097900	1.4699	0.00035596	0.0021239	Probable pectate lyase 12 OS=Arabidopsis thaliana GN=At3g53190 PE=2 SV=2
Prupe.4G287200	1.46788	1.28e-05	0.000122097	Breast cancer type 2 susceptibility protein OS=Homo sapiens GN=BRCA2 PE=1 SV=2
Prupe.1G011600	1.46756	1.27e-06	1.58e-05	Uncharacterized protein C24B11.05 OS=Schizosaccharomyces pombe (strain 972 / ATCC 24843) GN=SPAC24B11.05 PE=3 SV=1
Prupe.8G081700	1.46751	3.77e-09	9.34e-08	Indole-3-acetic acid-induced protein ARG7 OS=Vigna radiata var. radiata GN=ARG7 PE=2 SV=1
Prupe.1G305500	1.46363	2.76e-05	0.000237408	Serine/threonine-protein kinase STN7, chloroplastic OS=Arabidopsis thaliana GN=STN7 PE=1 SV=1
Prupe.6G255900	1.45558	2.27e-19	4.37e-17	Protein kinase APK1B, chloroplastic OS=Arabidopsis thaliana GN=APK1B PE=2 SV=2
Prupe.3G055900	1.4553	0.010828	0.0349368	Probable LRR receptor-like serine/threonine-protein kinase At1g07560 OS=Arabidopsis thaliana GN=At1g07560 PE=2 SV=1
Prupe.3G142600	1.45523	0.00168825	0.00776119	Unknown Protein Function
Prupe.4G076300	1.45506	0.00121848	0.00594067	Chlorophyll a-b binding protein 40, chloroplastic OS=Nicotiana tabacum GN=CAB40 PE=2 SV=1
Prupe.3G009700	1.45491	9.31e-11	3.34e-09	TMV resistance protein N OS=Nicotiana glutinosa GN=N PE=1 SV=1
Prupe.1G371600	1.45397	7.4e-18	1.2e-15	Cysteine proteinase 15A OS=Pisum sativum PE=1 SV=1
Prupe.5G232900	1.45343	7.16e-05	0.000537771	Unknown Protein Function
Prupe.8G190600	1.45317	2.4e-06	2.78e-05	Unknown Protein Function
Prupe.5G059600	1.44827	9.44e-11	3.37e-09	2&apos;-deoxymugineic-acid 2&apos;-dioxygenase OS=Hordeum vulgare GN=IDS3 PE=1 SV=3
Prupe.5G128300	1.44789	2.77e-10	8.8e-09	Early nodulin-like protein 1 OS=Arabidopsis thaliana GN=At2g25060 PE=1 SV=2
Prupe.5G073700	1.44763	8.42e-15	7.96e-13	Oxysterol-binding protein-related protein 2A OS=Arabidopsis thaliana GN=ORP2A PE=2 SV=1
Prupe.2G091600	1.44601	7.4e-20	1.48e-17	Malate dehydrogenase [NADP], chloroplastic OS=Medicago sativa GN=MDH1 PE=1 SV=1
Prupe.5G075800	1.44403	5.32e-13	3.34e-11	Axial regulator YABBY 1 OS=Arabidopsis thaliana GN=YAB1 PE=1 SV=1
Prupe.7G260800	1.44309	1.72e-07	2.71e-06	Transcription factor bHLH66 OS=Arabidopsis thaliana GN=BHLH66 PE=2 SV=1
Prupe.6G120000	1.43956	0.000872833	0.00451161	Unknown Protein Function
Prupe.6G052800	1.43937	0.00446284	0.0172749	Unknown Protein Function
Prupe.2G195300	1.43765	0.0132136	0.0411764	Transcription factor bHLH28 OS=Arabidopsis thaliana GN=BHLH28 PE=2 SV=1
Prupe.7G080500	1.43113	5.44e-18	8.9e-16	Beta-glucosidase 12 OS=Oryza sativa subsp. japonica GN=BGLU12 PE=2 SV=2
Prupe.1G019100	1.42916	7.13e-06	7.24e-05	Protein tesmin/TSO1-like CXC 2 OS=Arabidopsis thaliana GN=TCX2 PE=1 SV=1
Prupe.7G158000	1.4289	7.42e-14	5.81e-12	Mannan endo-1,4-beta-mannosidase 7 OS=Arabidopsis thaliana GN=MAN7 PE=2 SV=1
Prupe.2G144800	1.42841	1.04e-08	2.24e-07	Vestitone reductase OS=Medicago sativa PE=1 SV=1
Prupe.2G304400	1.4241	0.000744853	0.00394093	Probable membrane-associated kinase regulator 6 OS=Arabidopsis thaliana GN=MAKR6 PE=2 SV=1
Prupe.1G196100	1.4236	0.00137948	0.00657276	Probable tRNA N6-adenosine threonylcarbamoyltransferase OS=Rattus norvegicus GN=Osgep PE=2 SV=2
Prupe.8G265900	1.41944	0.0078332	0.0270121	Probable WRKY transcription factor 35 OS=Arabidopsis thaliana GN=WRKY35 PE=2 SV=1
Prupe.8G089500	1.41784	1e-07	1.67e-06	Beta-galactosidase 3 OS=Arabidopsis thaliana GN=BGAL3 PE=1 SV=1
Prupe.6G054800	1.41401	4.72e-12	2.37e-10	Asparagine synthetase [glutamine-hydrolyzing] OS=Asparagus officinalis PE=2 SV=2
Prupe.6G223300	1.41395	1.86e-07	2.91e-06	Unknown Protein Function
Prupe.8G148500	1.41364	5.55e-09	1.31e-07	Serine carboxypeptidase-like 17 OS=Arabidopsis thaliana GN=SCPL17 PE=2 SV=1
Prupe.3G312500	1.41186	2.13e-08	4.2e-07	Unknown Protein Function
Prupe.5G176800	1.41127	8.57e-11	3.1e-09	RING-H2 finger protein ATL46 OS=Arabidopsis thaliana GN=ATL46 PE=2 SV=1
Prupe.2G295200	1.40742	7.72e-08	1.33e-06	Tubulin beta-1 chain OS=Lupinus albus GN=TUBB1 PE=1 SV=1
Prupe.3G303900	1.40731	7.3e-09	1.65e-07	Uncharacterized protein At3g27210 OS=Arabidopsis thaliana GN=Y-2 PE=1 SV=1
Prupe.3G162500	1.40653	3.05e-18	5.21e-16	DELLA protein GAI OS=Gossypium hirsutum GN=GAI PE=2 SV=1
Prupe.7G150400	1.40446	4e-07	5.76e-06	Unknown Protein Function
Prupe.6G146800	1.40421	0.0105572	0.0341801	30S ribosomal protein S12, chloroplastic OS=Liriodendron tulipifera GN=rps12-A PE=3 SV=1
Prupe.1G419500	1.40363	0.00275299	0.0115996	Unknown Protein Function
Prupe.1G253100	1.40107	0.000250628	0.00156689	Unknown Protein Function
Prupe.5G131800	1.39993	0.000482417	0.00275076	Uncharacterized protein At5g39865 OS=Arabidopsis thaliana GN=At5g39865 PE=2 SV=1
Prupe.1G410700	1.39838	1.17e-06	1.47e-05	Zinc finger protein MAGPIE OS=Arabidopsis thaliana GN=MGP PE=1 SV=1
Prupe.7G097600	1.39035	1.73e-07	2.72e-06	Aspartic proteinase nepenthesin-2 OS=Nepenthes gracilis GN=nep2 PE=1 SV=1
Prupe.4G021400	1.38718	1.05e-18	1.88e-16	Unknown Protein Function
Prupe.8G257200	1.38703	2.98e-05	0.000253766	Unknown Protein Function
Prupe.6G319600	1.38657	2.03e-10	6.65e-09	Unknown Protein Function
Prupe.5G086900	1.38581	1.63e-15	1.83e-13	PGR5-like protein 1A, chloroplastic OS=Arabidopsis thaliana GN=PGRL1A PE=1 SV=1
Prupe.3G081000	1.38456	4.41e-13	2.85e-11	Unknown Protein Function
Prupe.6G316600	1.38243	4.88e-08	8.74e-07	Kinesin-4 OS=Arabidopsis thaliana GN=ATK4 PE=1 SV=2
Prupe.3G251100	1.37691	3.67e-09	9.12e-08	Probable receptor-like protein kinase At5g38990 OS=Arabidopsis thaliana GN=At5g38990 PE=2 SV=1
Prupe.6G241900	1.37606	2.4e-07	3.64e-06	Probable LRR receptor-like serine/threonine-protein kinase At1g67720 OS=Arabidopsis thaliana GN=At1g67720 PE=2 SV=1
Prupe.8G256300	1.37604	1.81e-05	0.000163704	Wee1-like protein kinase OS=Arabidopsis thaliana GN=WEE1 PE=1 SV=1
Prupe.5G193200	1.37445	0.000430729	0.00248906	Myb-related protein 306 OS=Antirrhinum majus GN=MYB306 PE=2 SV=1
Prupe.7G078000	1.37412	1.66e-05	0.000152442	Putative disease resistance protein At4g19050 OS=Arabidopsis thaliana GN=At4g19050 PE=3 SV=2
Prupe.1G556500	1.37264	0.0104937	0.0340406	Serine/threonine-protein kinase-like protein CCR4 OS=Arabidopsis thaliana GN=CCR4 PE=1 SV=1
Prupe.5G048900	1.37007	4.37e-08	7.97e-07	Putative invertase inhibitor OS=Platanus acerifolia PE=1 SV=1
Prupe.3G158900	1.36857	2.51e-08	4.89e-07	Unknown Protein Function
Prupe.7G107400	1.36623	5e-07	6.96e-06	Heat shock cognate 70 kDa protein OS=Petunia hybrida GN=HSP70 PE=2 SV=1
Prupe.3G147600	1.36465	2.9e-07	4.33e-06	Unknown Protein Function
Prupe.5G101200	1.36416	1.22e-18	2.14e-16	Unknown Protein Function
Prupe.1G527900	1.36126	3.17e-08	5.95e-07	Cyclin-D3-1 OS=Oryza sativa subsp. japonica GN=CYCD3-1 PE=2 SV=2
Prupe.1G121200	1.35925	1.95e-07	3.05e-06	Unknown Protein Function
Prupe.3G251700	1.35787	5.05e-23	2.05e-20	Receptor-like protein kinase FERONIA OS=Arabidopsis thaliana GN=FER PE=1 SV=1
Prupe.6G285300	1.35783	9.1e-13	5.43e-11	Patellin-6 OS=Arabidopsis thaliana GN=PATL6 PE=2 SV=1
Prupe.2G147700	1.35764	2.54e-08	4.93e-07	Fasciclin-like arabinogalactan protein 8 OS=Arabidopsis thaliana GN=FLA8 PE=1 SV=1
Prupe.1G300000	1.35662	5.25e-15	5.37e-13	Unknown Protein Function
Prupe.1G223800	1.35656	1.6e-07	2.52e-06	Unknown Protein Function
Prupe.7G168300	1.356	4.73e-06	5.04e-05	Naringenin,2-oxoglutarate 3-dioxygenase OS=Malus domestica PE=2 SV=1
Prupe.8G189800	1.35481	5.04e-15	5.2e-13	Unknown Protein Function
Prupe.6G212200	1.35438	1.22e-09	3.38e-08	Leucine-rich repeat receptor-like serine/threonine-protein kinase BAM1 OS=Arabidopsis thaliana GN=BAM1 PE=1 SV=1
Prupe.8G115500	1.3542	0.00159752	0.00740519	Phragmoplast orienting kinesin 2 OS=Arabidopsis thaliana GN=POK2 PE=2 SV=1
Prupe.5G239100	1.35407	1.28e-11	5.72e-10	Protein SHOOT GRAVITROPISM 5 OS=Arabidopsis thaliana GN=SGR5 PE=1 SV=1
Prupe.6G088100	1.35343	1.38e-05	0.00012991	Unknown Protein Function
Prupe.7G228300	1.35238	0.000247205	0.00154871	Probable sulfate transporter 3.5 OS=Arabidopsis thaliana GN=SULTR3;5 PE=2 SV=1
Prupe.6G332700	1.35196	0.000205754	0.00131476	Unknown Protein Function
Prupe.2G201800	1.35078	2.94e-06	3.32e-05	NAC domain-containing protein 78 OS=Arabidopsis thaliana GN=NAC078 PE=2 SV=2
Prupe.5G221000	1.35016	6.1e-09	1.42e-07	Zinc finger protein CONSTANS-LIKE 6 OS=Arabidopsis thaliana GN=COL6 PE=2 SV=2
Prupe.7G037500	1.35	4.29e-06	4.64e-05	Disease resistance protein At4g27190 OS=Arabidopsis thaliana GN=At4g27190 PE=2 SV=1
Prupe.6G085000	1.34705	4e-07	5.76e-06	Transcription factor MYB48 OS=Arabidopsis thaliana GN=MYB48 PE=2 SV=1
Prupe.1G291800	1.34566	4.3e-05	0.000348531	Cytochrome P450 CYP749A22 OS=Panax ginseng PE=2 SV=1
Prupe.1G249600	1.34562	1.13e-06	1.42e-05	Homeobox protein knotted-1-like 6 OS=Arabidopsis thaliana GN=KNAT6 PE=1 SV=1
Prupe.6G069900	1.34518	0.000624867	0.00340676	Tropinone reductase homolog At1g07440 OS=Arabidopsis thaliana GN=At1g07440 PE=1 SV=1
Prupe.4G030900	1.34433	1.89e-08	3.79e-07	Transcription factor bHLH123 OS=Arabidopsis thaliana GN=BHLH123 PE=2 SV=1
Prupe.6G258700	1.34385	6.33e-10	1.87e-08	Protein SRG1 OS=Arabidopsis thaliana GN=SRG1 PE=2 SV=1
Prupe.3G314600	1.34341	1.87e-06	2.23e-05	Nudix hydrolase 12, mitochondrial OS=Arabidopsis thaliana GN=NUDT12 PE=2 SV=1
Prupe.1G385000	1.34291	0.000324364	0.00195398	Unknown Protein Function
Prupe.6G021700	1.34146	1.54e-06	1.87e-05	Histone H3.2 OS=Triticum aestivum PE=1 SV=2
Prupe.8G011500	1.34097	2.2e-05	0.00019421	Unknown Protein Function
Prupe.1G264100	1.34015	6.95e-11	2.58e-09	Probable LRR receptor-like serine/threonine-protein kinase At4g08850 OS=Arabidopsis thaliana GN=At4g08850 PE=2 SV=3
Prupe.3G271700	1.33914	4.58e-07	6.47e-06	Putative auxin efflux carrier component 5 OS=Arabidopsis thaliana GN=PIN5 PE=3 SV=1
Prupe.2G201700	1.33827	8.48e-06	8.42e-05	Unknown Protein Function
Prupe.5G093400	1.33653	0.00128371	0.00620289	Myb-related protein 3R-1 OS=Arabidopsis thaliana GN=MYB3R-1 PE=2 SV=1
Prupe.2G315600	1.33609	6.72e-11	2.52e-09	Rhodanese-like domain-containing protein 14, chloroplastic OS=Arabidopsis thaliana GN=At4g27700 PE=2 SV=1
Prupe.5G161700	1.33489	4.31e-09	1.04e-07	Leucine-rich repeat receptor-like serine/threonine/tyrosine-protein kinase SOBIR1 OS=Arabidopsis thaliana GN=SOBIR1 PE=1 SV=1
Prupe.4G034600	1.33311	6.96e-07	9.26e-06	Equilibrative nucleotide transporter 3 OS=Arabidopsis thaliana GN=ENT3 PE=1 SV=1
Prupe.2G194600	1.33243	6.06e-08	1.06e-06	Indole-3-acetic acid-induced protein ARG7 OS=Vigna radiata var. radiata GN=ARG7 PE=2 SV=1
Prupe.1G467200	1.33212	0.00443937	0.0171928	Cyclin-A2-1 OS=Arabidopsis thaliana GN=CYCA2-1 PE=2 SV=3
Prupe.1G003000	1.33126	0.00138439	0.00658778	Polyketide synthase 5 OS=Rubus idaeus GN=PKS5 PE=1 SV=1
Prupe.1G514600	1.331	4.78e-13	3.03e-11	Unknown Protein Function
Prupe.8G260300	1.32927	4.42e-06	4.74e-05	Glutathione S-transferase F13 OS=Arabidopsis thaliana GN=GSTF13 PE=3 SV=1
Prupe.1G021900	1.32885	1.05e-09	2.96e-08	Perakine reductase OS=Rauvolfia serpentina GN=PR PE=1 SV=1
Prupe.4G042800	1.32495	3.95e-17	5.71e-15	Uncharacterized protein At4g19900 OS=Arabidopsis thaliana GN=At4g19900 PE=2 SV=1
Prupe.1G215900	1.32435	6.83e-09	1.57e-07	TPR and ankyrin repeat-containing protein 1 OS=Homo sapiens GN=TRANK1 PE=2 SV=4
Prupe.7G097200	1.32308	2.49e-05	0.000216363	Protein YLS9 OS=Arabidopsis thaliana GN=YLS9 PE=2 SV=1
Prupe.1G263100	1.32291	0.000138621	0.000943929	Unknown Protein Function
Prupe.1G536500	1.32282	2.21e-07	3.37e-06	Unknown Protein Function
Prupe.1G217200	1.32277	2.27e-08	4.45e-07	Serine carboxypeptidase-like 45 OS=Arabidopsis thaliana GN=SCPL45 PE=2 SV=1
Prupe.6G104400	1.31489	5.44e-14	4.38e-12	Receptor-like serine/threonine-protein kinase NCRK OS=Arabidopsis thaliana GN=NCRK PE=1 SV=1
Prupe.4G092600	1.3141	3.1e-09	7.86e-08	Cyclic nucleotide-gated ion channel 1 OS=Arabidopsis thaliana GN=CNGC1 PE=1 SV=1
Prupe.1G026400	1.31154	1.78e-11	7.75e-10	CBL-interacting serine/threonine-protein kinase 7 OS=Arabidopsis thaliana GN=CIPK7 PE=1 SV=1
Prupe.2G023700	1.31051	4.53e-08	8.22e-07	Serine carboxypeptidase-like 40 OS=Arabidopsis thaliana GN=SCPL40 PE=2 SV=2
Prupe.1G483900	1.31023	7.62e-09	1.71e-07	Heparanase-like protein 3 OS=Arabidopsis thaliana GN=At5g34940 PE=2 SV=2
Prupe.7G028400	1.31009	1.45e-05	0.00013573	Histone H4 OS=Glycine max PE=3 SV=1
Prupe.7G046800	1.30811	1.27e-06	1.58e-05	Regulatory protein NPR5 OS=Arabidopsis thaliana GN=NPR5 PE=1 SV=1
Prupe.5G218600	1.30454	9.09e-10	2.6e-08	ATP-dependent Clp protease adapter protein ClpS OS=Synechococcus elongatus (strain PCC 7942) GN=clpS PE=3 SV=1
Prupe.1G498000	1.30323	3.65e-12	1.89e-10	Unknown Protein Function
Prupe.3G080900	1.30291	0.000182449	0.00118805	50S ribosomal protein 6, chloroplastic OS=Arabidopsis thaliana GN=PSRP6 PE=3 SV=1
Prupe.3G070000	1.30267	4.26e-06	4.6e-05	G-type lectin S-receptor-like serine/threonine-protein kinase CES101 OS=Arabidopsis thaliana GN=CES101 PE=2 SV=2
Prupe.3G307500	1.30252	4.57e-05	0.000368077	Unknown Protein Function
Prupe.3G031700	1.30156	0.000261147	0.00162187	Unknown Protein Function
Prupe.1G069300	1.30065	5.76e-07	7.89e-06	RING-H2 finger protein ATL43 OS=Arabidopsis thaliana GN=ATL43 PE=2 SV=2
Prupe.5G217700	1.30037	6.19e-14	4.95e-12	Transcription factor DIVARICATA OS=Antirrhinum majus GN=DIVARICATA PE=2 SV=1
Prupe.5G108900	1.30014	1.07e-05	0.000103266	Unknown Protein Function
Prupe.4G054300	1.29881	9.35e-07	1.21e-05	Histone H3.2 OS=Triticum aestivum PE=1 SV=2
Prupe.1G124000	1.29803	1.78e-05	0.000161631	RING-H2 finger protein ATL2 OS=Arabidopsis thaliana GN=ATL2 PE=2 SV=2
Prupe.6G364900	1.29692	3.89e-08	7.18e-07	Protein HEADING DATE 3A OS=Oryza sativa subsp. japonica GN=HD3A PE=1 SV=1
Prupe.4G231600	1.29607	0.00726953	0.0254594	Kinesin-like protein KIN12B OS=Arabidopsis thaliana GN=KIN12B PE=1 SV=1
Prupe.5G027800	1.29396	6.72e-06	6.87e-05	Probable xyloglucan endotransglucosylase/hydrolase protein 30 OS=Arabidopsis thaliana GN=XTH30 PE=2 SV=2
Prupe.1G358900	1.29393	4e-05	0.000326913	Plastocyanin, chloroplastic OS=Solanum lycopersicum GN=PETE PE=2 SV=1
Prupe.6G184700	1.29325	2.15e-09	5.65e-08	Unknown Protein Function
Prupe.4G042100	1.29227	4.08e-15	4.39e-13	Polyphenol oxidase, chloroplastic OS=Malus domestica PE=2 SV=1
Prupe.6G063700	1.28709	4.07e-08	7.47e-07	Unknown Protein Function
Prupe.8G166400	1.28582	1.19e-10	4.16e-09	Aquaporin PIP2-7 OS=Arabidopsis thaliana GN=PIP2-7 PE=1 SV=2
Prupe.7G120900	1.28348	2.04e-08	4.04e-07	Unknown Protein Function
Prupe.5G174600	1.28109	2.84e-07	4.27e-06	Serine/threonine-protein kinase HT1 OS=Arabidopsis thaliana GN=HT1 PE=1 SV=1
Prupe.3G246000	1.28014	9.84e-05	0.00070494	Ocs element-binding factor 1 OS=Zea mays GN=OBF1 PE=2 SV=2
Prupe.2G057100	1.27903	5.5e-07	7.59e-06	Protein SUPPRESSOR OF npr1-1, CONSTITUTIVE 1 OS=Arabidopsis thaliana GN=SNC1 PE=1 SV=3
Prupe.1G282500	1.27817	4.28e-10	1.32e-08	Unknown Protein Function
Prupe.4G197200	1.2779	8.9e-11	3.2e-09	Unknown Protein Function
Prupe.1G295500	1.27771	2.72e-08	5.22e-07	Alpha/beta hydrolase domain-containing protein 17B OS=Homo sapiens GN=ABHD17B PE=2 SV=1
Prupe.I001100	1.27637	5.26e-05	0.000413567	Hydroquinone glucosyltransferase OS=Rauvolfia serpentina GN=AS PE=1 SV=1
Prupe.3G048600	1.27628	8.93e-09	1.96e-07	Zinc finger protein MAGPIE OS=Arabidopsis thaliana GN=MGP PE=1 SV=1
Prupe.1G205100	1.27251	0.000171327	0.00112537	Wall-associated receptor kinase 5 OS=Arabidopsis thaliana GN=WAK5 PE=2 SV=1
Prupe.6G283800	1.27231	5.13e-05	0.000404506	Mitoferrin OS=Dictyostelium discoideum GN=mcfF PE=3 SV=1
Prupe.2G261200	1.27176	3.27e-06	3.66e-05	WEB family protein At2g40480 OS=Arabidopsis thaliana GN=At2g40480 PE=2 SV=1
Prupe.4G143700	1.27139	3.13e-08	5.91e-07	Photosystem II 10 kDa polypeptide, chloroplastic OS=Solanum tuberosum GN=PSBR PE=2 SV=1
Prupe.7G114000	1.27129	3.28e-13	2.17e-11	GDSL esterase/lipase At5g03610 OS=Arabidopsis thaliana GN=At5g03610 PE=2 SV=1
Prupe.4G215200	1.26937	9.86e-07	1.26e-05	CASP-like protein VIT_19s0090g00570 OS=Vitis vinifera GN=VIT_19s0090g00570 PE=2 SV=1
Prupe.8G250000	1.26706	0.000291748	0.00178538	Histone H2AX OS=Cicer arietinum GN=HIS2A PE=2 SV=1
Prupe.3G242700	1.26698	1.29e-05	0.000122295	BRCT domain-containing protein At4g02110 OS=Arabidopsis thaliana GN=At4g02110 PE=4 SV=3
Prupe.3G174700	1.26601	0.00993547	0.032638	Chlorophyll a-b binding protein 40, chloroplastic OS=Nicotiana tabacum GN=CAB40 PE=2 SV=1
Prupe.8G065400	1.26596	0.00199478	0.00890106	Unknown Protein Function
Prupe.4G057300	1.26577	6.05e-05	0.00046517	Nudix hydrolase 11 OS=Arabidopsis thaliana GN=NUDT11 PE=1 SV=2
Prupe.1G184500	1.26509	4.86e-05	0.000387289	Unknown Protein Function
Prupe.1G191100	1.26256	1.63e-13	1.15e-11	1-aminocyclopropane-1-carboxylate oxidase homolog 1 OS=Arabidopsis thaliana GN=At1g06620 PE=2 SV=1
Prupe.4G023200	1.2608	0.000274549	0.00168994	Abnormal spindle-like microcephaly-associated protein homolog OS=Mus musculus GN=Aspm PE=2 SV=2
Prupe.2G185500	1.25975	7.36e-12	3.52e-10	Rhodanese-like domain-containing protein 4, chloroplastic OS=Arabidopsis thaliana GN=STR4 PE=1 SV=2
Prupe.8G014200	1.25963	0.00152901	0.00714045	Unknown Protein Function
Prupe.8G003700	1.25853	1.39e-10	4.73e-09	Probable sucrose-phosphate synthase 4 OS=Arabidopsis thaliana GN=SPS4 PE=1 SV=1
Prupe.3G172700	1.25833	0.00011546	0.000809677	Transcription factor PAR2 OS=Arabidopsis thaliana GN=PAR2 PE=3 SV=1
Prupe.7G081600	1.25768	1.47e-08	3.04e-07	Unknown Protein Function
Prupe.1G386800	1.25768	1.52e-07	2.42e-06	Cytochrome P450 82A3 OS=Glycine max GN=CYP82A3 PE=2 SV=1
Prupe.3G279000	1.25585	6.84e-08	1.18e-06	Senescence-associated carboxylesterase 101 OS=Arabidopsis thaliana GN=SAG101 PE=1 SV=1
Prupe.5G019000	1.25494	2.98e-20	6.6e-18	TMV resistance protein N OS=Nicotiana glutinosa GN=N PE=1 SV=1
Prupe.2G057600	1.25471	1.91e-05	0.000171573	TMV resistance protein N OS=Nicotiana glutinosa GN=N PE=1 SV=1
Prupe.7G031500	1.25368	0.000157784	0.00105484	Transcription factor bHLH106 OS=Arabidopsis thaliana GN=BHLH106 PE=2 SV=1
Prupe.1G063300	1.25233	0.000301977	0.00183677	Microtubule-associated protein SPIRAL2-like OS=Arabidopsis thaliana GN=SP2L PE=2 SV=1
Prupe.5G093100	1.24921	3.43e-12	1.79e-10	Unknown Protein Function
Prupe.6G248500	1.24757	3.6e-06	3.96e-05	Probable LRR receptor-like serine/threonine-protein kinase At3g47570 OS=Arabidopsis thaliana GN=At3g47570 PE=2 SV=1
Prupe.7G172900	1.24649	0.00606772	0.0218979	Unknown Protein Function
Prupe.1G301300	1.2451	0.000540427	0.00302873	Unknown Protein Function
Prupe.5G239000	1.2444	9.87e-05	0.000706316	Zinc-finger homeodomain protein 4 OS=Arabidopsis thaliana GN=ZHD4 PE=1 SV=1
Prupe.7G170100	1.24436	1.41e-11	6.2e-10	Thiosulfate sulfurtransferase 18 OS=Arabidopsis thaliana GN=STR18 PE=1 SV=1
Prupe.2G195400	1.24246	0.00489991	0.0184711	Unknown Protein Function
Prupe.6G360500	1.24204	1.19e-11	5.39e-10	Unknown Protein Function
Prupe.3G230300	1.23815	1.68e-06	2.02e-05	Unknown Protein Function
Prupe.5G032400	1.23598	8.74e-13	5.3e-11	Unknown Protein Function
Prupe.1G093900	1.23479	6.29e-07	8.49e-06	Zinc finger protein CONSTANS-LIKE 5 OS=Arabidopsis thaliana GN=COL5 PE=2 SV=2
Prupe.2G263300	1.23107	6.15e-08	1.07e-06	Unknown Protein Function
Prupe.8G074400	1.23039	0.01455	0.0445836	Threonine--tRNA ligase, mitochondrial OS=Arabidopsis thaliana GN=THRRS PE=2 SV=3
Prupe.2G201200	1.22992	2.63e-12	1.41e-10	NAC domain-containing protein 78 OS=Arabidopsis thaliana GN=NAC078 PE=2 SV=2
Prupe.6G255100	1.22848	8.75e-09	1.92e-07	Metallothionein-like protein type 2 OS=Malus domestica GN=MT1 PE=3 SV=1
Prupe.1G248600	1.22772	1.34e-06	1.66e-05	Unknown Protein Function
Prupe.1G356100	1.22665	1.62e-05	0.000149176	Lysine histidine transporter-like 8 OS=Arabidopsis thaliana GN=AATL1 PE=1 SV=1
Prupe.7G049600	1.22346	7.29e-05	0.000545617	Mediator of DNA damage checkpoint protein 1 OS=Pan troglodytes GN=MDC1 PE=3 SV=1
Prupe.1G373700	1.22261	2.44e-06	2.82e-05	BEL1-like homeodomain protein 11 OS=Arabidopsis thaliana GN=BLH11 PE=2 SV=1
Prupe.6G265300	1.22222	3.24e-13	2.16e-11	Unknown Protein Function
Prupe.1G225200	1.22111	5.54e-05	0.000431956	Glucuronoxylan 4-O-methyltransferase 1 OS=Arabidopsis thaliana GN=GXM1 PE=1 SV=1
Prupe.2G107300	1.22017	0.000954862	0.00485972	Flavonoid 3&apos;,5&apos;-methyltransferase OS=Vitis vinifera GN=FAOMT PE=1 SV=1
Prupe.2G212900	1.21855	0.00720777	0.0252902	GATA transcription factor 8 OS=Arabidopsis thaliana GN=GATA8 PE=2 SV=1
Prupe.7G214400	1.21603	0.000199216	0.00128334	Probable caffeoyl-CoA O-methyltransferase At4g26220 OS=Arabidopsis thaliana GN=At4g26220 PE=2 SV=1
Prupe.8G126300	1.21466	0.013676	0.0423628	Unknown Protein Function
Prupe.8G094100	1.21437	1.04e-09	2.94e-08	Unknown Protein Function
Prupe.6G021100	1.21425	0.000168539	0.00111196	Histone H3.2 OS=Triticum aestivum PE=1 SV=2
Prupe.4G220800	1.21241	1.87e-16	2.41e-14	GDP-L-galactose phosphorylase 1 OS=Arabidopsis thaliana GN=VTC2 PE=1 SV=1
Prupe.3G160600	1.2097	2.09e-06	2.45e-05	Probable calcium-binding protein CML27 OS=Arabidopsis thaliana GN=CML27 PE=1 SV=1
Prupe.4G120600	1.2088	1.53e-10	5.13e-09	Unknown Protein Function
Prupe.6G177600	1.20814	8.66e-08	1.47e-06	E3 ubiquitin-protein ligase RHA2A OS=Arabidopsis thaliana GN=RHA2A PE=1 SV=1
Prupe.3G031300	1.20733	2.24e-11	9.53e-10	Unknown Protein Function
Prupe.4G235200	1.20714	1.93e-05	0.000173484	ABC transporter C family member 3 OS=Arabidopsis thaliana GN=ABCC3 PE=1 SV=1
Prupe.2G021900	1.20684	9.76e-07	1.25e-05	RNA polymerase sigma factor sigD, chloroplastic OS=Arabidopsis thaliana GN=SIGD PE=2 SV=1
Prupe.6G089800	1.20662	1.85e-11	8.01e-10	Phototropin-1 OS=Arabidopsis thaliana GN=PHOT1 PE=1 SV=1
Prupe.1G372900	1.20395	4.51e-10	1.38e-08	Agglutinin OS=Castanea crenata PE=1 SV=1
Prupe.3G298700	1.2023	0.00171002	0.00783593	Unknown Protein Function
Prupe.2G241700	1.20143	1.96e-05	0.000176183	BEL1-like homeodomain protein 9 OS=Arabidopsis thaliana GN=BLH9 PE=1 SV=1
Prupe.5G135800	1.20135	2.01e-05	0.000179297	WAT1-related protein At3g30340 OS=Arabidopsis thaliana GN=At3g30340 PE=2 SV=1
Prupe.3G289900	1.20005	2.96e-22	1.06e-19	Probable galactinol--sucrose galactosyltransferase 5 OS=Arabidopsis thaliana GN=RFS5 PE=1 SV=1
Prupe.1G111300	1.19842	0.0157127	0.04746	Galactinol synthase 2 OS=Solanum lycopersicum GN=GOLS2 PE=2 SV=1
Prupe.1G151100	1.19696	2.87e-06	3.26e-05	Adenylate isopentenyltransferase 5, chloroplastic OS=Arabidopsis thaliana GN=IPT5 PE=1 SV=2
Prupe.7G202600	1.19681	3.45e-05	0.000287458	Unknown Protein Function
Prupe.1G143100	1.19485	3.12e-05	0.000264156	Serine/threonine-protein kinase ULK4 OS=Pongo abelii GN=ULK4 PE=2 SV=1
Prupe.8G031800	1.19433	0.0106307	0.0343887	TMV resistance protein N OS=Nicotiana glutinosa GN=N PE=1 SV=1
Prupe.2G168100	1.19399	5.41e-08	9.61e-07	UPF0187 protein At3g61320, chloroplastic OS=Arabidopsis thaliana GN=At3g61320 PE=2 SV=2
Prupe.1G385500	1.19299	0.00027458	0.00168994	Unknown Protein Function
Prupe.7G058900	1.19012	0.000502881	0.00284802	Unknown Protein Function
Prupe.3G222400	1.18723	8.94e-08	1.51e-06	Unknown Protein Function
Prupe.6G188700	1.1847	5.2e-11	1.99e-09	Unknown Protein Function
Prupe.6G012100	1.18445	1.13e-13	8.39e-12	Metal tolerance protein 4 OS=Oryza sativa subsp. japonica GN=MTP4 PE=2 SV=1
Prupe.3G058900	1.18316	0.00101833	0.00511273	Unknown Protein Function
Prupe.3G099300	1.18276	2.45e-15	2.71e-13	Putative receptor-like protein kinase At1g80870 OS=Arabidopsis thaliana GN=At1g80870 PE=3 SV=1
Prupe.2G193900	1.1825	2.66e-06	3.05e-05	Unknown Protein Function
Prupe.2G017500	1.18179	0.000650796	0.00352513	DNA topoisomerase 2 OS=Arabidopsis thaliana GN=TOP2 PE=2 SV=2
Prupe.1G134500	1.17673	9.65e-16	1.13e-13	Unknown Protein Function
Prupe.6G342000	1.17633	0.00102366	0.00513778	Peptide-N(4)-(N-acetyl-beta-glucosaminyl)asparagine amidase OS=Arabidopsis thaliana GN=PNG1 PE=2 SV=1
Prupe.6G026200	1.17609	1.1e-10	3.89e-09	Oligopeptide transporter 5 OS=Arabidopsis thaliana GN=OPT5 PE=2 SV=1
Prupe.2G266000	1.17395	5.7e-07	7.82e-06	Unknown Protein Function
Prupe.6G229300	1.17307	0.000131654	0.00090509	Microtubule-associated protein RP/EB family member 1C OS=Arabidopsis thaliana GN=EB1C PE=1 SV=1
Prupe.3G269300	1.17206	0.00166899	0.00769148	Tubulin alpha chain OS=Prunus dulcis GN=TUBA PE=2 SV=1
Prupe.2G254200	1.17163	0.00371049	0.0148282	Mitotic spindle checkpoint protein BUBR1 OS=Arabidopsis thaliana GN=BUBR1 PE=1 SV=2
Prupe.8G099700	1.16763	9.27e-09	2.02e-07	BURP domain-containing protein 3 OS=Oryza sativa subsp. japonica GN=BURP3 PE=2 SV=1
Prupe.7G157100	1.16648	4.36e-05	0.00035258	Pheophytinase, chloroplastic OS=Arabidopsis thaliana GN=PPH PE=1 SV=1
Prupe.3G087900	1.16284	0.00024323	0.00152571	Putative disease resistance protein RGA3 OS=Solanum bulbocastanum GN=RGA3 PE=2 SV=2
Prupe.6G295300	1.16281	0.00693328	0.0244813	Unknown Protein Function
Prupe.3G261300	1.16253	2.51e-06	2.9e-05	UPF0301 protein Plut_0637 OS=Pelodictyon luteolum (strain DSM 273) GN=Plut_0637 PE=3 SV=1
Prupe.1G144800	1.16204	0.00297327	0.012341	Sugar transporter ERD6-like 16 OS=Arabidopsis thaliana GN=At5g18840 PE=2 SV=2
Prupe.8G134100	1.16076	1.48e-10	5e-09	Stress enhanced protein 1, chloroplastic OS=Arabidopsis thaliana GN=SEP1 PE=2 SV=1
Prupe.4G001700	1.15824	4.38e-11	1.7e-09	Probable galactinol--sucrose galactosyltransferase 2 OS=Arabidopsis thaliana GN=RFS2 PE=2 SV=2
Prupe.3G202500	1.15733	9.59e-05	0.00069061	Thymidine kinase OS=Oryza sativa subsp. japonica GN=TK PE=2 SV=2
Prupe.7G145100	1.15703	4.93e-12	2.45e-10	Wall-associated receptor kinase-like 14 OS=Arabidopsis thaliana GN=WAKL14 PE=2 SV=2
Prupe.2G010400	1.1567	1.27e-13	9.26e-12	Zinc finger A20 and AN1 domain-containing stress-associated protein 8 OS=Oryza sativa subsp. japonica GN=SAP8 PE=2 SV=1
Prupe.7G124100	1.15441	4.37e-06	4.71e-05	UDP-glycosyltransferase 73C3 OS=Arabidopsis thaliana GN=UGT73C3 PE=2 SV=1
Prupe.2G201300	1.15432	0.000247865	0.0015522	NAC domain-containing protein 78 OS=Arabidopsis thaliana GN=NAC078 PE=2 SV=2
Prupe.5G075700	1.15427	1.11e-06	1.41e-05	Monocopper oxidase-like protein SKU5 OS=Arabidopsis thaliana GN=SKU5 PE=1 SV=1
Prupe.3G015300	1.15273	1.84e-05	0.000166198	Homeobox-leucine zipper protein ROC8 OS=Oryza sativa subsp. japonica GN=ROC8 PE=2 SV=2
Prupe.1G125400	1.15226	2.68e-06	3.06e-05	Unknown Protein Function
Prupe.6G070000	1.15122	2.03e-09	5.4e-08	Tropinone reductase homolog At1g07440 OS=Arabidopsis thaliana GN=At1g07440 PE=1 SV=1
Prupe.4G197800	1.14985	2.11e-07	3.24e-06	Organic cation/carnitine transporter 4 OS=Arabidopsis thaliana GN=OCT4 PE=2 SV=1
Prupe.7G237200	1.14661	0.000149315	0.00100672	EG45-like domain containing protein OS=Citrus jambhiri GN=CjBAp12 PE=1 SV=1
Prupe.1G318100	1.14634	0.0012426	0.00603139	Putative zinc finger protein At1g68190 OS=Arabidopsis thaliana GN=At1g68190 PE=2 SV=1
Prupe.6G071800	1.14559	0.000650158	0.00352294	E3 ubiquitin-protein ligase RING1-like OS=Arabidopsis thaliana GN=At3g19950 PE=1 SV=1
Prupe.8G160000	1.1444	5.32e-08	9.47e-07	Unknown Protein Function
Prupe.1G342300	1.14435	2.15e-06	2.51e-05	TPR and ankyrin repeat-containing protein 1 OS=Homo sapiens GN=TRANK1 PE=2 SV=4
Prupe.6G069700	1.14419	1.49e-10	5.02e-09	Tropinone reductase homolog At1g07440 OS=Arabidopsis thaliana GN=At1g07440 PE=1 SV=1
Prupe.3G083200	1.14126	2.25e-06	2.61e-05	Probable disease resistance protein At5g63020 OS=Arabidopsis thaliana GN=At5g63020 PE=2 SV=2
Prupe.2G126900	1.14114	0.0107481	0.0347237	TMV resistance protein N OS=Nicotiana glutinosa GN=N PE=1 SV=1
Prupe.6G158300	1.14014	0.000565046	0.00314813	G-type lectin S-receptor-like serine/threonine-protein kinase At1g11330 OS=Arabidopsis thaliana GN=At1g11330 PE=2 SV=3
Prupe.2G324700	1.1401	0.00562679	0.0205932	Anthocyanidin 3-O-glucosyltransferase 2 OS=Fragaria ananassa GN=FGT PE=1 SV=1
Prupe.8G164000	1.13992	4.9e-15	5.12e-13	Subtilisin-like protease OS=Arabidopsis thaliana GN=ARA12 PE=1 SV=1
Prupe.8G050900	1.13954	0.00144087	0.0068112	Transcription factor GTE10 OS=Arabidopsis thaliana GN=GTE10 PE=1 SV=2
Prupe.5G194300	1.1389	8.02e-06	7.99e-05	Geranylgeranyl diphosphate reductase, chloroplastic OS=Nicotiana tabacum GN=CHLP PE=2 SV=1
Prupe.1G202100	1.13811	0.00015365	0.00103225	Probable helicase MAGATAMA 3 OS=Arabidopsis thaliana GN=MAA3 PE=2 SV=1
Prupe.3G239500	1.13576	0.000113714	0.000800684	Cell division cycle-associated 7-like protein OS=Mus musculus GN=Cdca7l PE=2 SV=1
Prupe.7G047900	1.13482	0.000332726	0.00199795	Endoribonuclease Dicer homolog 2 OS=Arabidopsis thaliana GN=At3g03300 PE=1 SV=2
Prupe.6G064000	1.13348	1.55e-06	1.88e-05	Unknown Protein Function
Prupe.4G078000	1.13293	1.17e-12	6.79e-11	Uncharacterized protein ycf23 OS=Pyropia yezoensis GN=ycf23 PE=3 SV=1
Prupe.8G237200	1.1304	0.00515956	0.019239	TMV resistance protein N OS=Nicotiana glutinosa GN=N PE=1 SV=1
Prupe.4G042500	1.12978	4.16e-13	2.71e-11	Dof zinc finger protein PBF OS=Zea mays GN=PBF PE=1 SV=1
Prupe.4G031800	1.12971	0.0103883	0.0337349	G-type lectin S-receptor-like serine/threonine-protein kinase At1g11410 OS=Arabidopsis thaliana GN=At1g11410 PE=3 SV=3
Prupe.1G216600	1.12895	3.78e-07	5.49e-06	Inactive leucine-rich repeat receptor-like protein kinase CORYNE OS=Arabidopsis thaliana GN=CRN PE=1 SV=1
Prupe.6G229500	1.12827	1.43e-08	2.97e-07	ADP-ribosylation factor 1 OS=Salix bakko GN=ARF1 PE=2 SV=3
Prupe.1G532000	1.1281	1.64e-13	1.15e-11	Chromosome-associated kinesin KIF4 OS=Xenopus laevis GN=kif4 PE=2 SV=1
Prupe.3G213400	1.12738	0.000408729	0.0023793	Uncharacterized membrane protein C2G11.09 OS=Schizosaccharomyces pombe (strain 972 / ATCC 24843) GN=SPAC2G11.09 PE=3 SV=2
Prupe.2G129000	1.1266	0.00278452	0.0117062	Cell division cycle 20.1, cofactor of APC complex OS=Arabidopsis thaliana GN=CDC20-1 PE=1 SV=1
Prupe.7G107700	1.12587	4.75e-12	2.38e-10	Heat shock cognate 70 kDa protein OS=Petunia hybrida GN=HSP70 PE=2 SV=1
Prupe.1G183800	1.12567	0.00973366	0.0320942	Putative cyclic nucleotide-gated ion channel 19 OS=Arabidopsis thaliana GN=CNGC19 PE=3 SV=1
Prupe.4G180200	1.12545	0.00022213	0.00141161	Dynamin-related protein 5A OS=Arabidopsis thaliana GN=DRP5A PE=2 SV=1
Prupe.6G203800	1.12393	4.61e-05	0.000370876	Putative UDP-rhamnose:rhamnosyltransferase 1 OS=Fragaria ananassa GN=GT4 PE=2 SV=1
Prupe.2G056700	1.12326	2.44e-06	2.83e-05	Protein argonaute 4A OS=Oryza sativa subsp. japonica GN=AGO4A PE=2 SV=1
Prupe.2G319000	1.12292	7.57e-11	2.78e-09	Protein YLS9 OS=Arabidopsis thaliana GN=YLS9 PE=2 SV=1
Prupe.3G206100	1.12226	5.11e-05	0.00040317	Protein IQ-DOMAIN 1 OS=Arabidopsis thaliana GN=IQD1 PE=1 SV=1
Prupe.2G242000	1.12181	4.63e-05	0.000371564	Cucumisin OS=Cucumis melo PE=1 SV=1
Prupe.6G300100	1.12074	0.000382398	0.00225274	Protein LURP-one-related 8 OS=Arabidopsis thaliana GN=At2g38640 PE=2 SV=1
Prupe.7G225800	1.11958	6.82e-12	3.31e-10	Transcription factor bHLH68 OS=Arabidopsis thaliana GN=BHLH68 PE=2 SV=2
Prupe.1G301400	1.1177	0.000113752	0.000800684	Probable calcium-binding protein CML16 OS=Arabidopsis thaliana GN=CML16 PE=2 SV=2
Prupe.4G255100	1.11546	7.61e-13	4.65e-11	Zinc finger CCCH domain-containing protein 22 OS=Oryza sativa subsp. japonica GN=Os03g0328900 PE=2 SV=2
Prupe.6G334200	1.1148	1.25e-05	0.000119456	FRIGIDA-like protein 3 OS=Arabidopsis thaliana GN=FRL3 PE=1 SV=1
Prupe.7G169500	1.11359	5.02e-05	0.000397338	Thaumatin-like protein 1 OS=Prunus persica PE=2 SV=1
Prupe.5G235900	1.11304	0.000726393	0.00386137	Nudix hydrolase 4 OS=Arabidopsis thaliana GN=NUDT4 PE=1 SV=1
Prupe.1G222000	1.11048	2.21e-13	1.5e-11	Transcription factor TCP20 OS=Arabidopsis thaliana GN=TCP20 PE=1 SV=1
Prupe.7G207000	1.11021	0.000542839	0.00304078	5&apos;-nucleotidase SurE OS=Methylobacillus flagellatus (strain KT / ATCC 51484 / DSM 6875) GN=surE PE=3 SV=1
Prupe.6G199700	1.11006	0.00188716	0.00850665	Disease resistance protein RPM1 OS=Arabidopsis thaliana GN=RPM1 PE=1 SV=1
Prupe.8G096100	1.10896	2.57e-06	2.95e-05	3-ketoacyl-CoA synthase 4 OS=Arabidopsis thaliana GN=KCS4 PE=2 SV=1
Prupe.1G048800	1.1081	6.84e-07	9.11e-06	28 kDa ribonucleoprotein, chloroplastic OS=Spinacia oleracea PE=1 SV=1
Prupe.1G514400	1.1062	1.59e-05	0.000146934	Unknown Protein Function
Prupe.2G324200	1.10458	0.000123051	0.000852963	Serine/threonine-protein kinase TIO OS=Arabidopsis thaliana GN=TIO PE=1 SV=1
Prupe.1G363300	1.10266	3.26e-07	4.8e-06	Receptor protein kinase CLAVATA1 OS=Arabidopsis thaliana GN=CLV1 PE=1 SV=3
Prupe.7G217000	1.10173	4.08e-07	5.84e-06	NAC domain-containing protein 8 OS=Arabidopsis thaliana GN=NAC008 PE=2 SV=1
Prupe.6G253000	1.10168	9.83e-09	2.12e-07	RING-H2 finger protein ATL33 OS=Arabidopsis thaliana GN=ATL33 PE=2 SV=2
Prupe.6G021800	1.10031	0.000265717	0.00164212	Unknown Protein Function
Prupe.6G336000	1.10027	3.35e-09	8.42e-08	Unknown Protein Function
Prupe.1G286400	1.09998	9.49e-07	1.23e-05	2-hydroxy-6-oxononadienedioate/2-hydroxy-6-oxononatrienedioate hydrolase OS=Cupriavidus pinatubonensis (strain JMP 134 / LMG 1197) GN=mhpC PE=3 SV=1
Prupe.7G103600	1.09814	1.65e-05	0.000152139	125 kDa kinesin-related protein OS=Nicotiana tabacum GN=TKRP125 PE=1 SV=1
Prupe.2G172400	1.09811	2.3e-11	9.74e-10	Unknown Protein Function
Prupe.4G244100	1.09702	2.18e-24	1.21e-21	Fasciclin-like arabinogalactan protein 1 OS=Arabidopsis thaliana GN=FLA1 PE=1 SV=1
Prupe.3G280300	1.09681	1.12e-07	1.85e-06	Protein ALTERED XYLOGLUCAN 4-like OS=Arabidopsis thaliana GN=AXY4L PE=2 SV=1
Prupe.2G093300	1.09603	0.000832625	0.00433518	Probable receptor-like protein kinase At1g67000 OS=Arabidopsis thaliana GN=At1g67000 PE=2 SV=2
Prupe.4G079400	1.09566	3.95e-06	4.3e-05	Cytochrome P450 710A1 OS=Arabidopsis thaliana GN=CYP710A1 PE=1 SV=1
Prupe.2G116200	1.09503	3.87e-05	0.00031725	LRR receptor-like serine/threonine-protein kinase EFR OS=Arabidopsis thaliana GN=EFR PE=1 SV=1
Prupe.7G150900	1.09392	3.92e-13	2.58e-11	Scarecrow-like protein 15 OS=Arabidopsis thaliana GN=SCL15 PE=2 SV=3
Prupe.8G046000	1.092	3.96e-08	7.3e-07	Zeaxanthin epoxidase, chloroplastic OS=Oncidium hybrid cultivar GN=ZEP PE=2 SV=1
Prupe.5G137800	1.09193	1.46e-07	2.34e-06	Probable receptor-like protein kinase At1g33260 OS=Arabidopsis thaliana GN=At1g33260 PE=2 SV=1
Prupe.1G366300	1.08855	7.29e-08	1.26e-06	Unknown Protein Function
Prupe.8G042000	1.08767	2.86e-05	0.000244825	Type I inositol 1,4,5-trisphosphate 5-phosphatase 1 OS=Arabidopsis thaliana GN=IP5P1 PE=1 SV=2
Prupe.1G430300	1.08662	0.000155228	0.00104099	Unknown Protein Function
Prupe.5G024600	1.08592	2.05e-07	3.18e-06	Phosphoribulokinase, chloroplastic OS=Triticum aestivum PE=2 SV=1
Prupe.7G073200	1.0849	1.02e-06	1.3e-05	Cyclic nucleotide-gated ion channel 1 OS=Arabidopsis thaliana GN=CNGC1 PE=1 SV=1
Prupe.1G422000	1.08483	2.23e-12	1.21e-10	Exocyst complex component EXO70A1 OS=Arabidopsis thaliana GN=EXO70A1 PE=1 SV=1
Prupe.3G268600	1.08415	0.000401161	0.00234432	Ankyrin repeat-containing protein kinase A OS=Dictyostelium discoideum GN=arkA PE=1 SV=1
Prupe.6G022100	1.08363	0.00451834	0.0174288	Unknown Protein Function
Prupe.8G193700	1.08352	3.01e-05	0.000255999	GEM-like protein 2 OS=Arabidopsis thaliana GN=At4g01600 PE=2 SV=1
Prupe.8G212600	1.08267	1.16e-08	2.45e-07	Unknown Protein Function
Prupe.5G097300	1.08232	4.77e-07	6.69e-06	Actin-depolymerizing factor 7 OS=Arabidopsis thaliana GN=ADF7 PE=2 SV=1
Prupe.4G040900	1.08125	1.05e-06	1.34e-05	NAC transcription factor NAM-B2 OS=Triticum durum GN=NAM-B2 PE=2 SV=1
Prupe.6G231800	1.07985	2.24e-13	1.51e-11	Filament-like plant protein 7 OS=Arabidopsis thaliana GN=FPP7 PE=3 SV=2
Prupe.5G029500	1.07964	1.44e-05	0.00013473	Probable calcium-binding protein CML18 OS=Arabidopsis thaliana GN=CML18 PE=1 SV=1
Prupe.6G160300	1.07963	0.00161866	0.00749395	WAT1-related protein At5g64700 OS=Arabidopsis thaliana GN=At5g64700 PE=2 SV=1
Prupe.4G068700	1.07928	2.57e-08	4.96e-07	Aquaporin NIP1-2 OS=Arabidopsis thaliana GN=NIP1-2 PE=2 SV=2
Prupe.6G078600	1.07922	2.94e-06	3.32e-05	Clathrin interactor 1 OS=Homo sapiens GN=CLINT1 PE=1 SV=1
Prupe.7G144900	1.07868	6.78e-06	6.93e-05	Unknown Protein Function
Prupe.5G178300	1.07765	3.04e-05	0.000257514	Unknown Protein Function
Prupe.5G218800	1.07576	3e-07	4.47e-06	Protein ASPARTIC PROTEASE IN GUARD CELL 1 OS=Arabidopsis thaliana GN=ASPG1 PE=1 SV=1
Prupe.2G106400	1.07485	5.9e-08	1.03e-06	Unknown Protein Function
Prupe.2G057800	1.07443	9.04e-06	8.91e-05	TMV resistance protein N OS=Nicotiana glutinosa GN=N PE=1 SV=1
Prupe.4G225600	1.07333	7.95e-15	7.56e-13	Unknown Protein Function
Prupe.1G068900	1.07325	2.09e-07	3.22e-06	Extracellular ribonuclease OS=Bacillus amyloliquefaciens GN=bsn PE=1 SV=1
Prupe.1G159100	1.07279	0.000112705	0.000795917	Unknown Protein Function
Prupe.2G025400	1.0709	0.000391168	0.00229483	Probable disease resistance protein At4g27220 OS=Arabidopsis thaliana GN=At4g27220 PE=2 SV=1
Prupe.7G248400	1.06842	3.57e-11	1.41e-09	Unknown Protein Function
Prupe.6G070800	1.06805	7.05e-11	2.61e-09	Ribulose bisphosphate carboxylase/oxygenase activase, chloroplastic OS=Malus domestica GN=RCA PE=2 SV=1
Prupe.6G231100	1.06781	2e-07	3.11e-06	Probable inactive receptor kinase At5g67200 OS=Arabidopsis thaliana GN=At5g67200 PE=1 SV=1
Prupe.7G121400	1.0665	1.33e-13	9.68e-12	Unknown Protein Function
Prupe.3G011300	1.06588	3.05e-08	5.79e-07	Probable acyl-activating enzyme 5, peroxisomal OS=Arabidopsis thaliana GN=AAE5 PE=2 SV=1
Prupe.2G045200	1.06528	2.53e-06	2.92e-05	TMV resistance protein N OS=Nicotiana glutinosa GN=N PE=1 SV=1
Prupe.2G314800	1.06242	1.42e-10	4.8e-09	Dof zinc finger protein DOF4.6 OS=Arabidopsis thaliana GN=DOF4.6 PE=2 SV=2
Prupe.3G251200	1.06004	1.13e-06	1.42e-05	Receptor-like protein kinase FERONIA OS=Arabidopsis thaliana GN=FER PE=1 SV=1
Prupe.5G129100	1.05872	0.000409275	0.00238144	Metal-nicotianamine transporter YSL1 OS=Arabidopsis thaliana GN=YSL1 PE=2 SV=2
Prupe.1G579700	1.05824	1.79e-05	0.000162426	Unknown Protein Function
Prupe.1G016100	1.05812	0.00287367	0.0120145	Unknown Protein Function
Prupe.3G306600	1.05795	0.000262175	0.00162624	Ribonucleoside-diphosphate reductase small chain OS=Nicotiana tabacum PE=2 SV=1
Prupe.5G058200	1.05753	0.00208305	0.00923739	Unknown Protein Function
Prupe.5G142800	1.05742	4.73e-08	8.53e-07	ADP-ribosylation factor GTPase-activating protein AGD1 OS=Arabidopsis thaliana GN=AGD1 PE=2 SV=2
Prupe.8G162500	1.05716	5.15e-13	3.24e-11	1-phosphatidylinositol phosphodiesterase OS=Listeria monocytogenes serovar 1/2a (strain ATCC BAA-679 / EGD-e) GN=plcA PE=1 SV=1
Prupe.8G095700	1.05708	3.67e-09	9.12e-08	Transcription factor bHLH63 OS=Arabidopsis thaliana GN=BHLH63 PE=1 SV=1
Prupe.1G505400	1.05698	2.02e-05	0.000180158	Nitrate reductase [NADH] OS=Cucurbita maxima PE=2 SV=1
Prupe.8G142300	1.05594	3.21e-06	3.6e-05	BTB/POZ domain-containing protein NPY2 OS=Arabidopsis thaliana GN=NPY2 PE=2 SV=1
Prupe.3G258600	1.05463	8.75e-08	1.48e-06	Unknown Protein Function
Prupe.4G073300	1.05375	1.69e-05	0.00015479	Unknown Protein Function
Prupe.8G074200	1.05273	5.09e-12	2.53e-10	Oligopeptide transporter 4 OS=Arabidopsis thaliana GN=OPT4 PE=1 SV=1
Prupe.7G071700	1.05263	0.000566368	0.0031518	Protein POLYCHOME OS=Arabidopsis thaliana GN=PYM PE=1 SV=1
Prupe.1G017800	1.04994	3.32e-05	0.000278012	Cyclic nucleotide-gated ion channel 1 OS=Arabidopsis thaliana GN=CNGC1 PE=1 SV=1
Prupe.1G243100	1.04805	4.17e-09	1.02e-07	Unknown Protein Function
Prupe.8G062700	1.04699	1.12e-07	1.85e-06	Metacaspase-1 OS=Arabidopsis thaliana GN=AMC1 PE=1 SV=1
Prupe.4G011400	1.04539	7.54e-14	5.88e-12	Early nodulin-like protein 2 OS=Arabidopsis thaliana GN=At4g27520 PE=1 SV=1
Prupe.3G276100	1.04493	8.32e-06	8.26e-05	ABC transporter B family member 15 OS=Arabidopsis thaliana GN=ABCB15 PE=3 SV=1
Prupe.1G026900	1.04484	6.9e-07	9.19e-06	Unknown Protein Function
Prupe.1G473800	1.04327	1.52e-05	0.000141499	Protein tesmin/TSO1-like CXC 2 OS=Arabidopsis thaliana GN=TCX2 PE=1 SV=1
Prupe.5G230300	1.04243	0.00412685	0.0161952	Exonuclease 1 OS=Arabidopsis thaliana GN=EXO1 PE=2 SV=2
Prupe.8G121400	1.03832	1.25e-08	2.64e-07	Probable carboxylesterase 13 OS=Arabidopsis thaliana GN=CXE13 PE=1 SV=1
Prupe.4G251000	1.03743	1.77e-06	2.11e-05	Unknown Protein Function
Prupe.1G525800	1.03628	1.64e-05	0.000150984	Purine permease 3 OS=Arabidopsis thaliana GN=PUP3 PE=2 SV=1
Prupe.3G280800	1.03599	2.06e-07	3.18e-06	WAT1-related protein At5g40230 OS=Arabidopsis thaliana GN=At5g40230 PE=3 SV=1
Prupe.6G299900	1.03587	2.67e-05	0.000231175	Cell division control protein 2 homolog C OS=Antirrhinum majus GN=CDC2C PE=2 SV=1
Prupe.6G204000	1.03583	0.00477276	0.0181614	Putative UDP-rhamnose:rhamnosyltransferase 1 OS=Fragaria ananassa GN=GT4 PE=2 SV=1
Prupe.6G060100	1.03403	7.57e-12	3.59e-10	Sodium-dependent phosphate transport protein 1, chloroplastic OS=Arabidopsis thaliana GN=ANTR1 PE=1 SV=1
Prupe.6G290700	1.03361	1.36e-16	1.81e-14	CBL-interacting serine/threonine-protein kinase 11 OS=Arabidopsis thaliana GN=CIPK11 PE=1 SV=1
Prupe.4G076400	1.03223	1.98e-10	6.52e-09	Unknown Protein Function
Prupe.6G340600	1.02942	0.000618839	0.00337797	Protein tesmin/TSO1-like CXC 2 OS=Arabidopsis thaliana GN=TCX2 PE=1 SV=1
Prupe.4G149500	1.02933	5.7e-06	5.9e-05	Uncharacterized endoplasmic reticulum membrane protein C16E8.02 OS=Schizosaccharomyces pombe (strain 972 / ATCC 24843) GN=SPAC16E8.02 PE=4 SV=2
Prupe.4G088000	1.02894	2.57e-05	0.000223157	Protein kinase PINOID OS=Arabidopsis thaliana GN=PID PE=1 SV=1
Prupe.6G323100	1.02838	3.12e-08	5.9e-07	Zinc finger protein MAGPIE OS=Arabidopsis thaliana GN=MGP PE=1 SV=1
Prupe.8G164900	1.02691	0.0060808	0.0219294	Protein MCM10 homolog OS=Mus musculus GN=Mcm10 PE=2 SV=1
Prupe.6G173300	1.02605	3.91e-05	0.000320501	Stress enhanced protein 2, chloroplastic OS=Arabidopsis thaliana GN=SEP2 PE=2 SV=1
Prupe.3G017700	1.02599	9.62e-05	0.000692668	Condensin complex subunit 3 OS=Xenopus laevis GN=ncapg PE=1 SV=1
Prupe.4G189500	1.02542	9e-06	8.88e-05	Unknown Protein Function
Prupe.8G144800	1.02327	0.00012846	0.000886373	Unknown Protein Function
Prupe.3G161300	1.02288	3.61e-11	1.42e-09	Unknown Protein Function
Prupe.2G197400	1.02285	3.16e-08	5.95e-07	Granule-bound starch synthase 1, chloroplastic/amyloplastic OS=Antirrhinum majus GN=WAXY PE=2 SV=1
Prupe.2G193300	1.02174	9.56e-07	1.23e-05	Calcium-transporting ATPase, endoplasmic reticulum-type OS=Solanum lycopersicum GN=LCA1 PE=2 SV=1
Prupe.1G232500	1.02108	0.00555059	0.0203783	4-coumarate--CoA ligase-like 9 OS=Arabidopsis thaliana GN=4CLL9 PE=1 SV=2
Prupe.5G188200	1.0199	1.91e-05	0.000171437	Unknown Protein Function
Prupe.7G107900	1.01989	1.98e-10	6.52e-09	Heat shock cognate 70 kDa protein OS=Petunia hybrida GN=HSP70 PE=2 SV=1
Prupe.1G302400	1.01949	0.000200007	0.00128733	Unknown Protein Function
Prupe.2G131700	1.01917	5.49e-15	5.51e-13	Protein kinase G11A OS=Oryza sativa subsp. japonica GN=Os06g0291600 PE=2 SV=1
Prupe.6G248400	1.01864	2.99e-05	0.00025447	Probable LRR receptor-like serine/threonine-protein kinase At3g47570 OS=Arabidopsis thaliana GN=At3g47570 PE=2 SV=1
Prupe.7G063000	1.01852	0.00105231	0.00525873	Putative disease resistance protein RGA4 OS=Solanum bulbocastanum GN=RGA4 PE=2 SV=1
Prupe.1G134900	1.01754	3.47e-07	5.08e-06	Translationally-controlled tumor protein homolog OS=Fragaria ananassa GN=TCTP PE=2 SV=1
Prupe.1G252100	1.01699	7.82e-15	7.49e-13	Probable nucleoredoxin 1 OS=Arabidopsis thaliana GN=At1g60420 PE=1 SV=1
Prupe.6G006200	1.01637	7.42e-05	0.000553613	F-box/kelch-repeat protein At2g44130 OS=Arabidopsis thaliana GN=At2g44130 PE=2 SV=2
Prupe.5G013600	1.01611	1.72e-09	4.64e-08	Unknown Protein Function
Prupe.2G002300	1.0145	5.79e-10	1.73e-08	Unknown Protein Function
Prupe.7G233000	1.01351	0.000772093	0.00406789	Dynein light chain LC6, flagellar outer arm OS=Heliocidaris crassispina PE=3 SV=1
Prupe.6G119200	1.01212	2.99e-11	1.24e-09	Arogenate dehydratase/prephenate dehydratase 6, chloroplastic OS=Arabidopsis thaliana GN=ADT6 PE=1 SV=1
Prupe.1G419900	1.01114	7.68e-05	0.000569869	Unknown Protein Function
Prupe.5G140800	1.01068	0.0161707	0.0485896	Unknown Protein Function
Prupe.1G121700	1.00973	6.23e-06	6.41e-05	Unknown Protein Function
Prupe.1G398100	1.00925	0.000107048	0.000761331	Protein ASPARTIC PROTEASE IN GUARD CELL 2 OS=Arabidopsis thaliana GN=ASPG2 PE=2 SV=1
Prupe.3G020200	1.00905	1.09e-05	0.000105072	Xylosyltransferase 1 OS=Canis familiaris GN=XYLT1 PE=2 SV=1
Prupe.6G228300	1.00882	6.28e-06	6.45e-05	Probable receptor-like protein kinase At2g23200 OS=Arabidopsis thaliana GN=At2g23200 PE=3 SV=1
Prupe.4G051400	1.00573	1.55e-07	2.46e-06	Ethylene-responsive transcription factor 9 OS=Arabidopsis thaliana GN=ERF9 PE=2 SV=1
Prupe.8G269100	1.00554	1.11e-06	1.4e-05	Kynurenine--oxoglutarate transaminase OS=Dictyostelium discoideum GN=ccbl PE=3 SV=1
Prupe.2G118000	1.0053	8.55e-06	8.48e-05	Probable disease resistance RPP8-like protein 2 OS=Arabidopsis thaliana GN=RPP8L2 PE=3 SV=1
Prupe.5G126400	1.00518	5.34e-10	1.6e-08	Short-chain dehydrogenase TIC 32, chloroplastic OS=Arabidopsis thaliana GN=TIC32 PE=2 SV=1
Prupe.4G058700	1.00508	0.00032358	0.00195082	GDSL esterase/lipase At1g28590 OS=Arabidopsis thaliana GN=At1g28590 PE=2 SV=2
Prupe.6G016200	1.00504	2.08e-05	0.000185323	Histone H3.2 OS=Triticum aestivum PE=1 SV=2
Prupe.1G337600	1.00502	1.16e-14	1.07e-12	Purple acid phosphatase 3 OS=Arabidopsis thaliana GN=PAP3 PE=2 SV=1
Prupe.7G220100	1.00488	5.65e-07	7.75e-06	Unknown Protein Function
Prupe.5G011500	1.0041	0.000515579	0.00291007	Unknown Protein Function
Prupe.3G189400	1.0015	0.00899354	0.0300691	Mitotic checkpoint serine/threonine-protein kinase BUB1 OS=Arabidopsis thaliana GN=BUB1 PE=1 SV=1
Prupe.1G291100	1.00137	5.81e-07	7.96e-06	Cytochrome P450 CYP749A22 OS=Panax ginseng PE=2 SV=1
Prupe.5G132700	1.00134	1.74e-05	0.000158561	Glucan endo-1,3-beta-glucosidase 11 OS=Arabidopsis thaliana GN=At1g32860 PE=1 SV=1
Prupe.3G258900	1.00118	8.25e-11	3.01e-09	Unknown Protein Function
Prupe.8G032100	1.00057	0.0116186	0.0370191	TMV resistance protein N OS=Nicotiana glutinosa GN=N PE=1 SV=1
Prupe.8G157800	0.998167	1.76e-05	0.000160148	Auxin-induced protein 15A OS=Glycine max PE=2 SV=1
Prupe.5G003700	0.996845	0.00360745	0.0144895	Cyclin-dependent kinase B2-2 OS=Arabidopsis thaliana GN=CDKB2-2 PE=1 SV=2
Prupe.6G239300	0.995368	1.58e-13	1.12e-11	Unknown Protein Function
Prupe.6G166100	0.99524	1.3e-05	0.000123209	Bifunctional 3-dehydroquinate dehydratase/shikimate dehydrogenase, chloroplastic OS=Arabidopsis thaliana GN=EMB3004 PE=1 SV=1
Prupe.8G007100	0.993618	0.00238908	0.0103504	Unknown Protein Function
Prupe.1G500500	0.993412	1.27e-08	2.66e-07	WAT1-related protein At4g08300 OS=Arabidopsis thaliana GN=At4g08300 PE=2 SV=1
Prupe.4G192700	0.993068	0.00095284	0.00485358	Unknown Protein Function
Prupe.7G239700	0.993024	0.00278061	0.0116963	Unknown Protein Function
Prupe.3G139800	0.992564	0.000295494	0.00180391	Squamosa promoter-binding-like protein 4 OS=Arabidopsis thaliana GN=SPL4 PE=1 SV=1
Prupe.6G156500	0.991611	0.000676672	0.00363648	Beta-glucosidase 11 OS=Arabidopsis thaliana GN=BGLU11 PE=2 SV=2
Prupe.3G113500	0.990949	4.79e-13	3.03e-11	Protein CAJ1 OS=Saccharomyces cerevisiae (strain ATCC 204508 / S288c) GN=CAJ1 PE=1 SV=1
Prupe.1G515700	0.990699	1.01e-09	2.86e-08	Probable leucine-rich repeat receptor-like protein kinase At1g35710 OS=Arabidopsis thaliana GN=At1g35710 PE=2 SV=1
Prupe.1G182200	0.990638	1.02e-05	9.94e-05	Unknown Protein Function
Prupe.5G138300	0.989918	4.97e-08	8.89e-07	Respiratory burst oxidase homolog protein C OS=Solanum tuberosum GN=RBOHC PE=1 SV=2
Prupe.5G123400	0.989727	1.4e-05	0.00013165	Auxin response factor 9 OS=Arabidopsis thaliana GN=ARF9 PE=1 SV=1
Prupe.1G166200	0.989298	9.26e-05	0.000671179	Xyloglucan galactosyltransferase KATAMARI1 OS=Arabidopsis thaliana GN=KAM1 PE=1 SV=1
Prupe.7G239400	0.988613	0.00122133	0.00594729	Unknown Protein Function
Prupe.1G527700	0.988543	1.1e-12	6.43e-11	Unknown Protein Function
Prupe.6G068300	0.988461	0.000622475	0.00339495	Unknown Protein Function
Prupe.6G261900	0.987582	0.000109622	0.000777066	Aldo-keto reductase family 4 member C9 OS=Arabidopsis thaliana GN=AKR4C9 PE=1 SV=1
Prupe.4G219700	0.987523	6.04e-05	0.00046517	Ribonuclease 3-like protein 2 OS=Arabidopsis thaliana GN=RTL2 PE=1 SV=1
Prupe.7G112200	0.987143	1.21e-10	4.23e-09	Protein ABSCISIC ACID-INSENSITIVE 5 OS=Arabidopsis thaliana GN=ABI5 PE=1 SV=1
Prupe.1G321600	0.986249	0.000808045	0.00422622	Unknown Protein Function
Prupe.1G229700	0.984087	0.000129791	0.000894326	Geraniol 8-hydroxylase OS=Catharanthus roseus GN=CYP76B6 PE=1 SV=1
Prupe.1G271400	0.983945	2.27e-08	4.45e-07	Homeobox-leucine zipper protein ATHB-13 OS=Arabidopsis thaliana GN=ATHB-13 PE=2 SV=2
Prupe.7G119400	0.98318	5.1e-05	0.000402693	Unknown Protein Function
Prupe.3G014300	0.98097	4.17e-07	5.96e-06	Unknown Protein Function
Prupe.1G334600	0.979654	3.99e-06	4.34e-05	RNA-dependent RNA polymerase 1 OS=Arabidopsis thaliana GN=RDR1 PE=2 SV=1
Prupe.6G336700	0.978931	5.33e-09	1.27e-07	Unknown Protein Function
Prupe.2G288000	0.978592	0.0011428	0.00563238	Transcription factor TCP19 OS=Arabidopsis thaliana GN=TCP19 PE=2 SV=1
Prupe.1G388600	0.976836	4.6e-06	4.91e-05	Dof zinc finger protein DOF3.4 OS=Arabidopsis thaliana GN=DOF3.4 PE=1 SV=2
Prupe.6G264800	0.976128	5.02e-07	6.98e-06	Rop guanine nucleotide exchange factor 7 OS=Arabidopsis thaliana GN=ROPGEF7 PE=1 SV=1
Prupe.8G099800	0.976079	7.4e-05	0.000553021	Unknown Protein Function
Prupe.4G250900	0.975769	8.28e-09	1.84e-07	Unknown Protein Function
Prupe.7G248200	0.975461	0.00979618	0.032265	Calmodulin-like protein 5 OS=Arabidopsis thaliana GN=CML5 PE=2 SV=2
Prupe.5G071900	0.97521	4.21e-07	6.02e-06	Unknown Protein Function
Prupe.3G021300	0.975103	0.0113837	0.036425	Unknown Protein Function
Prupe.5G185200	0.973649	6.91e-05	0.000522765	Protein NRT1/ PTR FAMILY 2.11 OS=Arabidopsis thaliana GN=NPF2.11 PE=1 SV=1
Prupe.4G087500	0.973395	0.00031576	0.0019098	Protein BREAST CANCER SUSCEPTIBILITY 1 homolog OS=Arabidopsis thaliana GN=BRCA1 PE=2 SV=1
Prupe.6G081300	0.973155	2.91e-06	3.29e-05	Histone H4 OS=Glycine max PE=3 SV=1
Prupe.1G498300	0.973024	0.0017283	0.00790427	Unknown Protein Function
Prupe.1G290200	0.972386	2.7e-09	6.91e-08	Squamosa promoter-binding-like protein 6 OS=Arabidopsis thaliana GN=SPL6 PE=2 SV=2
Prupe.4G154800	0.970735	1.08e-07	1.78e-06	Protein SRG1 OS=Arabidopsis thaliana GN=SRG1 PE=2 SV=1
Prupe.1G514500	0.970721	8.32e-07	1.09e-05	TPR repeat-containing thioredoxin TTL1 OS=Arabidopsis thaliana GN=TTL1 PE=1 SV=1
Prupe.3G280700	0.97068	8.36e-14	6.35e-12	WAT1-related protein At3g28050 OS=Arabidopsis thaliana GN=At3g28050 PE=2 SV=1
Prupe.6G309400	0.969815	4.15e-08	7.61e-07	Galactinol synthase 2 OS=Solanum lycopersicum GN=GOLS2 PE=2 SV=1
Prupe.1G462000	0.969188	2.29e-05	0.00020101	Unknown Protein Function
Prupe.4G012600	0.967231	0.00011429	0.000802964	Serine/threonine-protein kinase HT1 OS=Arabidopsis thaliana GN=HT1 PE=1 SV=1
Prupe.5G140900	0.966556	0.00549777	0.0202316	E3 ubiquitin-protein ligase ORTHRUS 2 OS=Arabidopsis thaliana GN=ORTH2 PE=1 SV=1
Prupe.4G031900	0.965757	1.69e-05	0.00015479	G-type lectin S-receptor-like serine/threonine-protein kinase RKS1 OS=Arabidopsis thaliana GN=RKS1 PE=3 SV=3
Prupe.3G107200	0.964601	3.29e-06	3.67e-05	Putative uncharacterized protein At4g01020, chloroplastic OS=Arabidopsis thaliana GN=At4g01020 PE=4 SV=1
Prupe.3G028700	0.963564	0.000111757	0.000790341	Unknown Protein Function
Prupe.6G053400	0.962376	0.000263965	0.00163532	Probable N-acetyltransferase HLS1 OS=Arabidopsis thaliana GN=HLS1 PE=1 SV=1
Prupe.3G289200	0.961827	6.11e-06	6.3e-05	High affinity nitrate transporter 2.7 OS=Arabidopsis thaliana GN=NRT2.7 PE=2 SV=1
Prupe.3G130900	0.961659	0.00105297	0.00526029	TMV resistance protein N OS=Nicotiana glutinosa GN=N PE=1 SV=1
Prupe.3G179600	0.958985	2.06e-15	2.3e-13	Uncharacterized oxidoreductase At1g06690, chloroplastic OS=Arabidopsis thaliana GN=At1g06690 PE=2 SV=1
Prupe.2G043200	0.95855	1.64e-06	1.97e-05	Putative disease resistance RPP13-like protein 1 OS=Arabidopsis thaliana GN=RPPL1 PE=3 SV=1
Prupe.5G073900	0.95783	3.01e-09	7.62e-08	Unknown Protein Function
Prupe.4G257600	0.956191	2.81e-11	1.17e-09	BURP domain-containing protein 3 OS=Oryza sativa subsp. japonica GN=BURP3 PE=2 SV=1
Prupe.4G215400	0.956086	0.00344901	0.0139462	DNA-directed RNA polymerases II, IV and V subunit 12 OS=Arabidopsis thaliana GN=NRPB12 PE=1 SV=1
Prupe.1G013900	0.955974	3.25e-09	8.18e-08	Ferredoxin OS=Mastigocladus laminosus GN=petF PE=1 SV=2
Prupe.3G007200	0.955487	6.73e-07	9e-06	Long chain acyl-CoA synthetase 1 OS=Arabidopsis thaliana GN=LACS1 PE=2 SV=1
Prupe.3G204900	0.95517	1.29e-08	2.71e-07	Unknown Protein Function
Prupe.3G176400	0.954789	4.31e-07	6.14e-06	Unknown Protein Function
Prupe.8G129200	0.953953	1.96e-08	3.9e-07	Filament-like plant protein 7 OS=Arabidopsis thaliana GN=FPP7 PE=3 SV=2
Prupe.7G042500	0.953766	0.00162184	0.00750409	Condensin complex subunit 1 OS=Xenopus laevis GN=ncapd2 PE=1 SV=1
Prupe.7G183200	0.953372	8.69e-25	5.23e-22	Unknown Protein Function
Prupe.2G100700	0.953195	4.94e-05	0.000392443	Unknown Protein Function
Prupe.1G498700	0.953109	0.00460964	0.0176613	Unknown Protein Function
Prupe.1G380600	0.95309	5.17e-08	9.21e-07	Deoxyuridine 5&apos;-triphosphate nucleotidohydrolase OS=Arabidopsis thaliana GN=DUT PE=1 SV=1
Prupe.5G169700	0.951884	3.36e-05	0.000281102	Probable LRR receptor-like serine/threonine-protein kinase At4g26540 OS=Arabidopsis thaliana GN=At4g26540 PE=2 SV=1
Prupe.7G105400	0.951793	2.52e-06	2.91e-05	Beta-glucosidase 12 OS=Oryza sativa subsp. japonica GN=BGLU12 PE=2 SV=2
Prupe.6G202700	0.951347	7.91e-13	4.82e-11	Putative U-box domain-containing protein 50 OS=Arabidopsis thaliana GN=PUB50 PE=3 SV=1
Prupe.6G237300	0.951018	1.47e-08	3.03e-07	Serine/threonine-protein kinase-like protein CCR1 OS=Arabidopsis thaliana GN=CCR1 PE=1 SV=1
Prupe.3G157100	0.950847	6.03e-05	0.000464067	Ethylene-responsive transcription factor ERF053 OS=Arabidopsis thaliana GN=ERF053 PE=2 SV=1
Prupe.1G499800	0.95069	0.000594651	0.00327258	Unknown Protein Function
Prupe.2G317100	0.950553	7.37e-05	0.00055037	Auxin-induced protein 10A5 OS=Glycine max PE=2 SV=1
Prupe.1G314000	0.95042	4.76e-09	1.14e-07	Zinc finger protein 6 OS=Arabidopsis thaliana GN=ZFP6 PE=2 SV=1
Prupe.3G090800	0.949608	2.07e-14	1.84e-12	Clustered mitochondria protein OS=Arabidopsis thaliana GN=FMT PE=2 SV=1
Prupe.7G020300	0.947844	0.0029005	0.012089	Putative pentatricopeptide repeat-containing protein At1g13630 OS=Arabidopsis thaliana GN=At1g13630 PE=2 SV=3
Prupe.1G226200	0.947752	0.00172231	0.00788165	HORMA domain-containing protein 1 OS=Rattus norvegicus GN=Hormad1 PE=3 SV=1
Prupe.3G156600	0.946781	0.000136574	0.000932949	Bifunctional epoxide hydrolase 2 OS=Homo sapiens GN=EPHX2 PE=1 SV=2
Prupe.8G114400	0.946775	2.56e-08	4.95e-07	Flavanone 3-dioxygenase OS=Petroselinum crispum GN=FHT PE=1 SV=1
Prupe.1G343200	0.946038	5.36e-08	9.52e-07	Phytosulfokine receptor 1 OS=Daucus carota GN=PSKR PE=1 SV=1
Prupe.1G577800	0.945961	1.57e-07	2.48e-06	Unknown Protein Function
Prupe.2G273500	0.945564	7.07e-05	0.00053203	Derlin-1.1 OS=Zea mays GN=DER1.1 PE=2 SV=2
Prupe.6G247400	0.94542	5.83e-08	1.03e-06	Copper transport protein CCH OS=Arabidopsis thaliana GN=CCH PE=1 SV=1
Prupe.3G163400	0.945235	1.8e-07	2.82e-06	Unknown Protein Function
Prupe.5G101000	0.944661	1.75e-14	1.57e-12	Unknown Protein Function
Prupe.5G220500	0.944576	1.09e-09	3.04e-08	Unknown Protein Function
Prupe.7G161100	0.944407	1.43e-06	1.75e-05	Unknown Protein Function
Prupe.3G176200	0.942204	5.04e-06	5.32e-05	Diacylglycerol kinase 6 OS=Arabidopsis thaliana GN=DGK6 PE=3 SV=1
Prupe.6G073500	0.941944	0.00136827	0.00652555	Scarecrow-like protein 33 OS=Arabidopsis thaliana GN=SCL33 PE=3 SV=1
Prupe.1G450700	0.940696	8.62e-09	1.9e-07	Unknown Protein Function
Prupe.6G185700	0.93849	2.97e-05	0.000253186	Xyloglucan galactosyltransferase KATAMARI1 homolog OS=Oryza sativa subsp. japonica GN=Os03g0144800 PE=2 SV=1
Prupe.4G151600	0.938142	2.55e-10	8.18e-09	Unknown Protein Function
Prupe.1G532100	0.937722	8.77e-06	8.68e-05	Chromosome-associated kinesin KIF4 OS=Xenopus laevis GN=kif4 PE=2 SV=1
Prupe.7G133700	0.937348	1.06e-08	2.28e-07	Red chlorophyll catabolite reductase, chloroplastic OS=Arabidopsis thaliana GN=RCCR PE=1 SV=2
Prupe.5G134000	0.937172	0.000167761	0.00110921	Histone H4 OS=Glycine max PE=3 SV=1
Prupe.6G042600	0.937158	1.62e-11	7.06e-10	Probable serine/threonine-protein kinase WNK4 OS=Arabidopsis thaliana GN=WNK4 PE=1 SV=1
Prupe.2G189400	0.936736	0.000106104	0.000755335	Protein ASPARTIC PROTEASE IN GUARD CELL 1 OS=Arabidopsis thaliana GN=ASPG1 PE=1 SV=1
Prupe.2G317000	0.935498	3.02e-05	0.000256177	Unknown Protein Function
Prupe.1G498400	0.93542	0.000375226	0.002216	Unknown Protein Function
Prupe.3G285600	0.933728	3.75e-06	4.11e-05	Carbonic anhydrase, chloroplastic OS=Pisum sativum PE=1 SV=1
Prupe.1G121400	0.933556	0.000337312	0.00202226	Unknown Protein Function
Prupe.3G262200	0.933432	0.000188836	0.00122329	Probable serine/threonine-protein kinase At1g09600 OS=Arabidopsis thaliana GN=At1g09600 PE=3 SV=1
Prupe.5G173800	0.933309	0.00171024	0.00783593	Unknown Protein Function
Prupe.1G413500	0.933274	0.00511181	0.0190941	Abscisic acid receptor PYL2 OS=Arabidopsis thaliana GN=PYL2 PE=1 SV=1
Prupe.1G103600	0.932044	4.41e-15	4.67e-13	Unknown Protein Function
Prupe.3G305800	0.931335	4.08e-12	2.09e-10	Unknown Protein Function
Prupe.1G522100	0.931251	2.36e-13	1.58e-11	Unknown Protein Function
Prupe.7G190300	0.931053	1.39e-08	2.89e-07	Pectinesterase/pectinesterase inhibitor PPE8B OS=Prunus persica PE=2 SV=1
Prupe.5G081600	0.930774	1.43e-13	1.03e-11	Unknown Protein Function
Prupe.2G135300	0.930763	4.15e-08	7.61e-07	Probable plastid-lipid-associated protein 11 OS=Arabidopsis thaliana GN=PAP11 PE=2 SV=1
Prupe.2G038100	0.930416	0.000390341	0.00229119	NADPH:quinone oxidoreductase OS=Arabidopsis thaliana GN=NQR PE=1 SV=1
Prupe.8G012600	0.929477	3.5e-11	1.4e-09	Unknown Protein Function
Prupe.8G190000	0.928816	1.48e-08	3.05e-07	Unknown Protein Function
Prupe.1G027000	0.926448	0.000398905	0.00233385	LysM domain receptor-like kinase 4 OS=Arabidopsis thaliana GN=LYK4 PE=1 SV=1
Prupe.2G181700	0.926431	3.64e-06	4e-05	BAG family molecular chaperone regulator 6 OS=Arabidopsis thaliana GN=BAG6 PE=1 SV=1
Prupe.5G145700	0.925532	0.00245821	0.0105717	Unknown Protein Function
Prupe.4G185900	0.924994	5.21e-06	5.47e-05	Unknown Protein Function
Prupe.2G319700	0.924737	4.58e-06	4.9e-05	Caffeic acid 3-O-methyltransferase OS=Prunus dulcis GN=COMT1 PE=2 SV=1
Prupe.7G067900	0.924575	9.38e-05	0.000677988	Protein TRANSPARENT TESTA 1 OS=Arabidopsis thaliana GN=TT1 PE=2 SV=1
Prupe.6G105100	0.924487	1.51e-07	2.42e-06	BEL1-like homeodomain protein 8 OS=Arabidopsis thaliana GN=BLH8 PE=1 SV=1
Prupe.3G294400	0.924331	4.33e-07	6.15e-06	GDSL esterase/lipase At5g14450 OS=Arabidopsis thaliana GN=At5g14450 PE=2 SV=1
Prupe.5G035400	0.924069	0.000355525	0.00212243	Transcription factor MYC2 OS=Arabidopsis thaliana GN=MYC2 PE=1 SV=2
Prupe.5G187000	0.924069	7.04e-07	9.34e-06	Isochorismate synthase 2, chloroplastic OS=Arabidopsis thaliana GN=ICS2 PE=2 SV=2
Prupe.6G243600	0.923884	0.000370918	0.0021966	Putative disease resistance protein RGA4 OS=Solanum bulbocastanum GN=RGA4 PE=2 SV=1
Prupe.5G075900	0.923642	7.06e-05	0.000531727	Thylakoid lumenal protein At1g12250, chloroplastic OS=Arabidopsis thaliana GN=At1g12250 PE=1 SV=1
Prupe.2G202700	0.923081	0.00238164	0.0103301	NAC transcription factor ONAC010 OS=Oryza sativa subsp. indica GN=ONAC010 PE=3 SV=1
Prupe.6G141200	0.922869	2.53e-05	0.000219512	5&apos;-3&apos; exoribonuclease 2 OS=Arabidopsis thaliana GN=XRN2 PE=2 SV=1
Prupe.2G017800	0.922482	8e-08	1.37e-06	Unknown Protein Function
Prupe.2G292700	0.921557	4.68e-07	6.58e-06	Unknown Protein Function
Prupe.2G280800	0.921545	3.44e-10	1.09e-08	Unknown Protein Function
Prupe.1G216000	0.921358	0.00185053	0.00835906	Histone-lysine N-methyltransferase, H3 lysine-9 specific SUVH4 OS=Arabidopsis thaliana GN=SUVH4 PE=1 SV=2
Prupe.7G034300	0.921116	5.16e-10	1.55e-08	F-box protein At2g32560 OS=Arabidopsis thaliana GN=At2g32560 PE=2 SV=1
Prupe.3G178400	0.920239	0.00305215	0.0126197	Unknown Protein Function
Prupe.7G197300	0.91992	3.92e-06	4.29e-05	Syntaxin-121 OS=Arabidopsis thaliana GN=SYP121 PE=1 SV=1
Prupe.7G218000	0.919865	0.000640032	0.00347809	Unknown Protein Function
Prupe.5G019100	0.919741	2.19e-06	2.55e-05	Urea-proton symporter DUR3 OS=Arabidopsis thaliana GN=DUR3 PE=1 SV=1
Prupe.8G165600	0.919459	9.42e-12	4.39e-10	Heavy metal-associated isoprenylated plant protein 26 OS=Arabidopsis thaliana GN=HIPP26 PE=1 SV=1
Prupe.6G281500	0.919091	2.27e-05	0.000199581	Receptor-like protein 12 OS=Arabidopsis thaliana GN=RLP12 PE=2 SV=2
Prupe.1G540900	0.917158	4.87e-06	5.16e-05	Uncharacterized protein sll0103 OS=Synechocystis sp. (strain PCC 6803 / Kazusa) GN=sll0103 PE=4 SV=1
Prupe.6G205100	0.916995	0.00119164	0.00583105	Kinesin-4 OS=Arabidopsis thaliana GN=ATK4 PE=1 SV=2
Prupe.2G149600	0.916895	8.89e-05	0.000649745	Probable carboxylesterase 8 OS=Arabidopsis thaliana GN=CXE8 PE=2 SV=1
Prupe.7G229500	0.916743	3.59e-10	1.13e-08	Unknown Protein Function
Prupe.2G060400	0.916629	0.00165254	0.00762733	Protein SUPPRESSOR OF npr1-1, CONSTITUTIVE 1 OS=Arabidopsis thaliana GN=SNC1 PE=1 SV=3
Prupe.8G005300	0.916435	8.1e-09	1.8e-07	TMV resistance protein N OS=Nicotiana glutinosa GN=N PE=1 SV=1
Prupe.6G341900	0.915977	4.97e-06	5.26e-05	Probable aldo-keto reductase 1 OS=Glycine max GN=AKR1 PE=2 SV=1
Prupe.3G078800	0.91565	9.15e-05	0.000664912	Protein tesmin/TSO1-like CXC 2 OS=Arabidopsis thaliana GN=TCX2 PE=1 SV=1
Prupe.5G076900	0.913537	0.000265501	0.00164174	21 kDa protein OS=Daucus carota PE=2 SV=1
Prupe.6G002700	0.913023	1.32e-10	4.52e-09	Unknown Protein Function
Prupe.6G070200	0.912174	1.47e-05	0.00013724	Protein TIC 62, chloroplastic OS=Pisum sativum GN=TIC62 PE=1 SV=2
Prupe.6G322000	0.912001	0.00487537	0.0184167	Histone H2A.1 OS=Solanum lycopersicum PE=2 SV=1
Prupe.2G148700	0.911245	2.92e-09	7.44e-08	Cytochrome P450 704C1 OS=Pinus taeda GN=CYP704C1 PE=2 SV=1
Prupe.3G114100	0.910267	1.46e-09	4e-08	Unknown Protein Function
Prupe.7G103400	0.909872	1.01e-06	1.3e-05	Beta-fructofuranosidase, insoluble isoenzyme 1 OS=Daucus carota GN=INV1 PE=1 SV=1
Prupe.1G045800	0.909206	2.46e-09	6.37e-08	Cyclopropane-fatty-acyl-phospholipid synthase OS=Escherichia coli (strain K12) GN=cfa PE=1 SV=2
Prupe.2G053900	0.90868	0.000592832	0.00326524	Putative disease resistance RPP13-like protein 1 OS=Arabidopsis thaliana GN=RPPL1 PE=3 SV=1
Prupe.1G007200	0.90806	0.000122642	0.000851303	Receptor like protein kinase S.2 OS=Arabidopsis thaliana GN=LECRKS2 PE=2 SV=2
Prupe.I005800	0.90768	0.00780415	0.0269305	Polyketide synthase 5 OS=Rubus idaeus GN=PKS5 PE=1 SV=1
Prupe.8G064100	0.907657	0.00482055	0.0182923	Unknown Protein Function
Prupe.1G079100	0.907639	4.08e-05	0.000332005	Unknown Protein Function
Prupe.5G069400	0.907366	0.000269296	0.00166151	Putative glucuronosyltransferase PGSIP8 OS=Arabidopsis thaliana GN=PGSIP8 PE=2 SV=1
Prupe.8G059400	0.905944	9.97e-08	1.66e-06	Metacaspase-1 OS=Arabidopsis thaliana GN=AMC1 PE=1 SV=1
Prupe.3G315200	0.905166	2.84e-11	1.18e-09	Unknown Protein Function
Prupe.3G036700	0.904197	8.47e-09	1.87e-07	Alpha-ketoglutarate-dependent dioxygenase AlkB OS=Salmonella typhimurium (strain LT2 / SGSC1412 / ATCC 700720) GN=alkB PE=3 SV=2
Prupe.1G230700	0.902572	4.87e-07	6.82e-06	Geraniol 8-hydroxylase OS=Catharanthus roseus GN=CYP76B6 PE=1 SV=1
Prupe.1G141500	0.902436	0.00648251	0.023134	CASP-like protein VIT_05s0020g01820 OS=Vitis vinifera GN=VIT_05s0020g01820 PE=2 SV=1
Prupe.5G045000	0.902386	1.56e-06	1.89e-05	Two-component response regulator-like APRR2 OS=Arabidopsis thaliana GN=APRR2 PE=2 SV=2
Prupe.8G197900	0.901981	0.00012304	0.000852963	Unknown Protein Function
Prupe.1G302100	0.8995	0.00934867	0.0310631	Unknown Protein Function
Prupe.8G268800	0.899268	0.000126428	0.000873556	Unknown Protein Function
Prupe.3G085500	0.898947	8.05e-10	2.33e-08	Unknown Protein Function
Prupe.5G238100	0.898794	0.000130485	0.000898287	Transcription repressor KAN1 OS=Arabidopsis thaliana GN=KAN1 PE=1 SV=1
Prupe.5G116900	0.898756	1.95e-08	3.87e-07	Unknown Protein Function
Prupe.1G308500	0.898047	0.011791	0.0374653	Homologous-pairing protein 2 homolog OS=Arabidopsis thaliana GN=HOP2 PE=1 SV=1
Prupe.6G246900	0.898036	0.0100212	0.0328478	Ankyrin repeat-containing protein At5g02620 OS=Arabidopsis thaliana GN=At5g02620 PE=1 SV=1
Prupe.6G286700	0.89717	2.84e-07	4.27e-06	Shikimate O-hydroxycinnamoyltransferase OS=Nicotiana tabacum GN=HST PE=1 SV=1
Prupe.5G205700	0.896648	0.00191375	0.00860329	Replication protein A 70 kDa DNA-binding subunit B OS=Arabidopsis thaliana GN=RPA1B PE=3 SV=1
Prupe.1G518200	0.89566	0.00368991	0.0147577	14-3-3 protein 7 OS=Solanum lycopersicum GN=TFT7 PE=2 SV=2
Prupe.1G070100	0.895471	0.000346776	0.00207486	Probable RNA helicase SDE3 OS=Arabidopsis thaliana GN=SDE3 PE=1 SV=1
Prupe.2G258500	0.894853	2.77e-05	0.000237584	Uncharacterized 38.1 kDa protein OS=Capnoides sempervirens PE=2 SV=1
Prupe.1G381200	0.894254	0.000104364	0.000744	Unknown Protein Function
Prupe.1G252200	0.894249	4.7e-06	5.02e-05	Probable nucleoredoxin 1 OS=Arabidopsis thaliana GN=At1g60420 PE=1 SV=1
Prupe.1G117800	0.894056	0.000358968	0.00214015	PsbB mRNA maturation factor Mbb1, chloroplastic OS=Chlamydomonas reinhardtii GN=MBB1 PE=2 SV=1
Prupe.8G069900	0.893206	0.00232339	0.01013	Uncharacterized protein At4g38062 OS=Arabidopsis thaliana GN=At4g38062 PE=4 SV=1
Prupe.3G080200	0.892399	1.9e-05	0.000170745	Unknown Protein Function
Prupe.1G134700	0.891863	0.00039549	0.00231657	Condensin-2 complex subunit D3 OS=Mus musculus GN=Ncapd3 PE=1 SV=3
Prupe.5G101300	0.891547	6.97e-24	3.74e-21	Signal peptide peptidase-like 2 OS=Arabidopsis thaliana GN=SPPL2 PE=2 SV=1
Prupe.6G175300	0.891138	9.06e-13	5.43e-11	Uncharacterized protein sll1770 OS=Synechocystis sp. (strain PCC 6803 / Kazusa) GN=sll1770 PE=3 SV=1
Prupe.8G109000	0.891063	5.12e-06	5.39e-05	TMV resistance protein N OS=Nicotiana glutinosa GN=N PE=1 SV=1
Prupe.6G121200	0.891007	0.000173167	0.0011359	Pleiotropic drug resistance protein 2 OS=Nicotiana plumbaginifolia GN=PDR2 PE=1 SV=1
Prupe.2G171200	0.890846	4.01e-06	4.35e-05	Aquaporin PIP1-2 OS=Arabidopsis thaliana GN=PIP1-2 PE=1 SV=1
Prupe.5G088100	0.89034	2.14e-10	6.96e-09	Homeobox protein HD1 OS=Brassica napus GN=HD1 PE=2 SV=1
Prupe.6G343800	0.889933	5.89e-12	2.9e-10	Auxin-responsive protein IAA16 OS=Arabidopsis thaliana GN=IAA16 PE=1 SV=1
Prupe.7G022500	0.889816	1.13e-06	1.42e-05	Magnesium-protoporphyrin IX monomethyl ester [oxidative] cyclase, chloroplastic OS=Gossypium hirsutum GN=CRD1 PE=2 SV=2
Prupe.7G072800	0.889606	2.74e-05	0.000236156	Synaptotagmin-4 OS=Arabidopsis thaliana GN=SYT4 PE=2 SV=1
Prupe.1G350700	0.888913	0.00478833	0.018193	High mobility group B protein 7 OS=Arabidopsis thaliana GN=HMGB7 PE=1 SV=1
Prupe.7G172500	0.88867	1.36e-07	2.2e-06	F-box protein At4g35930 OS=Arabidopsis thaliana GN=At4g35930 PE=2 SV=1
Prupe.1G030700	0.888599	4.2e-05	0.000341266	Unknown Protein Function
Prupe.7G066100	0.887547	2.62e-06	3.01e-05	MATE efflux family protein 1 OS=Arabidopsis thaliana GN=MATE PE=2 SV=2
Prupe.2G167600	0.886945	2.79e-07	4.2e-06	Receptor-like protein 12 OS=Arabidopsis thaliana GN=RLP12 PE=2 SV=2
Prupe.4G029200	0.884517	0.00011952	0.000832708	Kinesin-1 OS=Arabidopsis thaliana GN=ATK1 PE=2 SV=1
Prupe.2G121000	0.884241	0.00148164	0.00696462	TMV resistance protein N OS=Nicotiana glutinosa GN=N PE=1 SV=1
Prupe.3G170700	0.884029	1.25e-10	4.34e-09	Probable galacturonosyltransferase 15 OS=Arabidopsis thaliana GN=GAUT15 PE=2 SV=1
Prupe.4G148800	0.883541	1.75e-08	3.53e-07	Interactor of constitutive active ROPs 4 OS=Arabidopsis thaliana GN=ICR4 PE=1 SV=2
Prupe.2G233600	0.882767	2.86e-05	0.000244677	Dof zinc finger protein DOF3.6 OS=Arabidopsis thaliana GN=DOF3.6 PE=1 SV=2
Prupe.4G013900	0.881884	0.00076912	0.00405507	Unknown Protein Function
Prupe.1G503700	0.881853	0.00013441	0.000921508	Serine/threonine-protein kinase mph1 OS=Schizosaccharomyces pombe (strain 972 / ATCC 24843) GN=mph1 PE=2 SV=1
Prupe.1G216100	0.881745	1.57e-05	0.000145698	Unknown Protein Function
Prupe.5G092600	0.881472	1.63e-06	1.97e-05	Unknown Protein Function
Prupe.1G201900	0.881178	0.00262407	0.01115	Probable helicase MAGATAMA 3 OS=Arabidopsis thaliana GN=MAA3 PE=2 SV=1
Prupe.3G291000	0.880896	0.00389705	0.015414	Denticleless protein homolog OS=Danio rerio GN=dtl PE=2 SV=1
Prupe.3G096700	0.880763	0.000179166	0.00116921	Unknown Protein Function
Prupe.5G013300	0.87972	0.00665482	0.023648	Unknown Protein Function
Prupe.2G130400	0.879395	2.31e-08	4.53e-07	Receptor-like protein 12 OS=Arabidopsis thaliana GN=RLP12 PE=2 SV=2
Prupe.4G037000	0.878148	0.00226386	0.00990778	Unknown Protein Function
Prupe.7G261500	0.876315	0.00015915	0.00106161	Reticulon-like protein B21 OS=Arabidopsis thaliana GN=RTNLB21 PE=2 SV=2
Prupe.1G324900	0.875929	2.01e-06	2.37e-05	Auxin efflux carrier component 3 OS=Arabidopsis thaliana GN=PIN3 PE=1 SV=1
Prupe.5G010400	0.875676	0.00182133	0.00825442	UPF0392 protein Os08g0121900 OS=Oryza sativa subsp. japonica GN=Os08g0121900 PE=2 SV=1
Prupe.6G204500	0.875345	1.02e-05	0.0001	RRP12-like protein OS=Gallus gallus GN=RRP12 PE=2 SV=1
Prupe.1G212400	0.874896	1.26e-06	1.57e-05	Unknown Protein Function
Prupe.2G164400	0.87428	8.35e-08	1.43e-06	Uncharacterized protein At3g61260 OS=Arabidopsis thaliana GN=At3g61260 PE=1 SV=1
Prupe.1G273100	0.873749	7.48e-07	9.89e-06	Origin recognition complex subunit 6 OS=Arabidopsis thaliana GN=ORC6 PE=1 SV=2
Prupe.8G251900	0.873024	0.000567645	0.00315657	PAX-interacting protein 1 OS=Mus musculus GN=Paxip1 PE=1 SV=1
Prupe.6G143100	0.871329	6.75e-08	1.17e-06	Cyclic nucleotide-gated ion channel 1 OS=Arabidopsis thaliana GN=CNGC1 PE=1 SV=1
Prupe.7G054200	0.870735	0.00108161	0.00537482	Putative calcium-transporting ATPase 11, plasma membrane-type OS=Arabidopsis thaliana GN=ACA11 PE=1 SV=1
Prupe.2G318900	0.87065	1.57e-07	2.49e-06	Two-component response regulator-like APRR5 OS=Arabidopsis thaliana GN=APRR5 PE=1 SV=2
Prupe.1G498800	0.870466	0.0140521	0.0432874	Unknown Protein Function
Prupe.1G239600	0.870134	8.91e-09	1.95e-07	Photosystem II core complex proteins psbY, chloroplastic OS=Spinacia oleracea GN=PSBY PE=1 SV=2
Prupe.8G121100	0.869783	2.76e-05	0.000237408	Probable carboxylesterase 13 OS=Arabidopsis thaliana GN=CXE13 PE=1 SV=1
Prupe.5G059000	0.869592	0.000316383	0.0019128	Putative glycerol-3-phosphate transporter 4 OS=Arabidopsis thaliana GN=At4g17550 PE=3 SV=2
Prupe.4G052200	0.868878	2e-07	3.11e-06	Protein E6 OS=Gossypium hirsutum GN=E6 PE=2 SV=1
Prupe.3G002500	0.868438	0.00287549	0.0120165	Probable polygalacturonase OS=Vitis vinifera GN=GSVIVT00026920001 PE=1 SV=1
Prupe.3G284600	0.868231	0.00680659	0.0241189	2-methylene-furan-3-one reductase OS=Fragaria ananassa GN=EO PE=1 SV=1
Prupe.1G321200	0.867862	0.000652754	0.00353319	Probable S-adenosylmethionine-dependent methyltransferase At5g38780 OS=Arabidopsis thaliana GN=At5g38780 PE=2 SV=1
Prupe.3G126500	0.867296	1.89e-05	0.000170422	Rac-like GTP-binding protein RAC2 OS=Lotus japonicus GN=RAC2 PE=2 SV=1
Prupe.4G078500	0.866582	4.93e-10	1.49e-08	Uncharacterized protein At2g34460, chloroplastic OS=Arabidopsis thaliana GN=At2g34460 PE=2 SV=1
Prupe.2G321100	0.865776	6.75e-09	1.56e-07	L-type lectin-domain containing receptor kinase S.4 OS=Arabidopsis thaliana GN=LECRKS4 PE=2 SV=1
Prupe.1G303400	0.86336	9.22e-05	0.000668512	Protein MIZU-KUSSEI 1 OS=Arabidopsis thaliana GN=MIZ1 PE=1 SV=1
Prupe.3G236100	0.863257	4.02e-11	1.58e-09	IST1-like protein OS=Dictyostelium discoideum GN=DDB_G0289029 PE=3 SV=1
Prupe.7G087500	0.863053	5.06e-05	0.000400241	40S ribosomal protein S28 OS=Zea mays GN=RPS28 PE=3 SV=1
Prupe.1G233700	0.862101	0.00010214	0.000728839	DNA polymerase alpha subunit B OS=Homo sapiens GN=POLA2 PE=1 SV=2
Prupe.1G482000	0.861924	4.66e-07	6.56e-06	ATP synthase subunit b&apos;, chloroplastic OS=Spinacia oleracea GN=ATPG PE=1 SV=2
Prupe.1G329300	0.861823	2.18e-05	0.000192897	ADP-ribosylation factor GTPase-activating protein AGD12 OS=Arabidopsis thaliana GN=AGD12 PE=1 SV=1
Prupe.7G270200	0.860876	0.000105339	0.000750243	Unknown Protein Function
Prupe.3G106900	0.860697	4.62e-08	8.36e-07	Unknown Protein Function
Prupe.5G165000	0.860669	5.56e-09	1.31e-07	Elongation factor Tu, chloroplastic OS=Glycine max GN=TUFB1 PE=3 SV=1
Prupe.2G238300	0.859812	1.3e-17	1.97e-15	E3 ubiquitin-protein ligase RING1 OS=Gossypium hirsutum GN=RING1 PE=1 SV=1
Prupe.7G159800	0.859577	0.00773595	0.0267381	Probable mitochondrial chaperone bcs1 OS=Schizosaccharomyces pombe (strain 972 / ATCC 24843) GN=SPAC644.07 PE=2 SV=1
Prupe.6G323700	0.857642	0.00319185	0.0130787	Sucrose nonfermenting 4-like protein OS=Arabidopsis thaliana GN=SNF4 PE=1 SV=1
Prupe.4G048400	0.857192	1.98e-12	1.09e-10	Serine/threonine-protein kinase HT1 OS=Arabidopsis thaliana GN=HT1 PE=1 SV=1
Prupe.5G135200	0.856468	4.87e-08	8.74e-07	Heavy metal-associated isoprenylated plant protein 26 OS=Arabidopsis thaliana GN=HIPP26 PE=1 SV=1
Prupe.8G216600	0.856417	0.00149876	0.00702755	Unknown Protein Function
Prupe.6G238500	0.856094	5.08e-10	1.53e-08	Zinc finger protein JACKDAW OS=Arabidopsis thaliana GN=JKD PE=1 SV=1
Prupe.3G301600	0.854298	0.000160182	0.0010666	Unknown Protein Function
Prupe.7G232600	0.853153	1.68e-08	3.41e-07	Pentatricopeptide repeat-containing protein At5g21222 OS=Arabidopsis thaliana GN=ATC401 PE=2 SV=1
Prupe.3G216100	0.853015	5.62e-06	5.84e-05	Aquaporin SIP1-1 OS=Oryza sativa subsp. japonica GN=SIP1-1 PE=2 SV=2
Prupe.1G318800	0.851374	0.0012746	0.00616281	Unknown Protein Function
Prupe.3G312700	0.850148	1.32e-10	4.52e-09	Short-chain dehydrogenase reductase 2a OS=Arabidopsis thaliana GN=SDR2a PE=3 SV=1
Prupe.8G225600	0.849796	0.00265671	0.011257	WAT1-related protein At2g39510 OS=Arabidopsis thaliana GN=At2g39510 PE=2 SV=1
Prupe.6G160100	0.849404	0.000947784	0.00483437	TMV resistance protein N OS=Nicotiana glutinosa GN=N PE=1 SV=1
Prupe.8G200700	0.848029	0.000979821	0.00495078	Unknown Protein Function
Prupe.2G259300	0.847657	0.00287762	0.0120165	Sodium-coupled neutral amino acid transporter 3 OS=Rattus norvegicus GN=Slc38a3 PE=2 SV=1
Prupe.2G224400	0.847092	0.000525742	0.00295634	Histone H4 OS=Glycine max PE=3 SV=1
Prupe.1G154200	0.84565	0.000190987	0.00123587	Mitogen-activated protein kinase kinase kinase NPK1 OS=Nicotiana tabacum GN=NPK1 PE=1 SV=1
Prupe.6G008800	0.845561	2.11e-11	9.09e-10	17.5 kDa class I heat shock protein OS=Glycine max GN=HSP17.5-M PE=3 SV=1
Prupe.2G276400	0.845472	0.00019896	0.00128279	Structural maintenance of chromosomes protein 2-1 OS=Arabidopsis thaliana GN=SMC2-1 PE=2 SV=2
Prupe.8G196500	0.844878	1.92e-08	3.83e-07	GTP cyclohydrolase 1 OS=Dictyostelium discoideum GN=gchA PE=1 SV=2
Prupe.6G119800	0.844156	0.000126413	0.000873556	Probable phosphoglycerate mutase GpmB OS=Shigella boydii serotype 4 (strain Sb227) GN=gpmB PE=3 SV=1
Prupe.6G129800	0.843666	5.84e-06	6.03e-05	Putative disease resistance RPP13-like protein 1 OS=Arabidopsis thaliana GN=RPPL1 PE=3 SV=1
Prupe.1G120200	0.843003	3.53e-14	2.98e-12	TMV resistance protein N OS=Nicotiana glutinosa GN=N PE=1 SV=1
Prupe.7G108000	0.842523	0.00147306	0.00693515	Heat shock cognate 70 kDa protein OS=Petunia hybrida GN=HSP70 PE=2 SV=1
Prupe.8G101500	0.842353	8.69e-07	1.13e-05	Polyol transporter 5 OS=Arabidopsis thaliana GN=PLT5 PE=1 SV=2
Prupe.1G450100	0.841185	9.53e-05	0.000686844	Bark storage protein A OS=Populus deltoides GN=BSPA PE=2 SV=1
Prupe.4G262400	0.840951	0.000799344	0.00418654	Unknown Protein Function
Prupe.3G175000	0.840526	4.51e-07	6.38e-06	Callose synthase 7 OS=Arabidopsis thaliana GN=CALS7 PE=3 SV=3
Prupe.3G266900	0.840387	0.00986623	0.0324531	ATP-dependent zinc metalloprotease FTSH 6, chloroplastic OS=Arabidopsis thaliana GN=FTSH6 PE=2 SV=1
Prupe.7G195200	0.840378	9.17e-05	0.000666073	Unknown Protein Function
Prupe.3G225700	0.839043	8.89e-05	0.000649745	G-type lectin S-receptor-like serine/threonine-protein kinase At1g11330 OS=Arabidopsis thaliana GN=At1g11330 PE=2 SV=3
Prupe.4G013000	0.838681	0.00159722	0.00740519	EH domain-containing protein 1 OS=Rattus norvegicus GN=Ehd1 PE=1 SV=1
Prupe.2G035600	0.837513	9.72e-07	1.25e-05	Beta-galactosidase OS=Vibrio cholerae serotype O1 (strain ATCC 39541 / Classical Ogawa 395 / O395) GN=lacZ PE=3 SV=2
Prupe.7G122200	0.836441	7.24e-05	0.000542901	Wall-associated receptor kinase-like 20 OS=Arabidopsis thaliana GN=WAKL20 PE=2 SV=1
Prupe.7G267500	0.836063	3.15e-07	4.65e-06	Formin-like protein 1 OS=Arabidopsis thaliana GN=FH1 PE=1 SV=1
Prupe.8G114500	0.835521	1.36e-07	2.2e-06	Gibberellin 20 oxidase 2 OS=Oryza sativa subsp. japonica GN=20ox2 PE=1 SV=1
Prupe.3G169800	0.834994	1.58e-05	0.000146603	Unknown Protein Function
Prupe.7G206300	0.832699	5.49e-05	0.000428212	Unknown Protein Function
Prupe.1G048500	0.83202	4.42e-06	4.74e-05	Disease resistance protein RPP8 OS=Arabidopsis thaliana GN=RPP8 PE=1 SV=2
Prupe.6G342100	0.831611	2.52e-09	6.5e-08	Probable aldo-keto reductase 1 OS=Glycine max GN=AKR1 PE=2 SV=1
Prupe.8G022200	0.831218	7.11e-10	2.07e-08	Dof zinc finger protein DOF1.2 OS=Arabidopsis thaliana GN=DOF1.2 PE=2 SV=1
Prupe.1G382200	0.831198	6.74e-08	1.17e-06	J domain-containing protein required for chloroplast accumulation response 1 OS=Arabidopsis thaliana GN=JAC1 PE=1 SV=1
Prupe.7G220000	0.830284	9.14e-08	1.54e-06	Cytochrome b5 OS=Borago officinalis PE=2 SV=1
Prupe.1G037200	0.829942	0.00325635	0.0132887	WAT1-related protein At4g08300 OS=Arabidopsis thaliana GN=At4g08300 PE=2 SV=1
Prupe.2G071800	0.829913	1.39e-06	1.71e-05	Unknown Protein Function
Prupe.5G124500	0.829851	0.014722	0.0449732	Unknown Protein Function
Prupe.3G281900	0.829603	9.42e-08	1.58e-06	Potassium transporter 8 OS=Arabidopsis thaliana GN=POT8 PE=2 SV=2
Prupe.6G040000	0.82957	6.49e-10	1.91e-08	Methylesterase 17 OS=Arabidopsis thaliana GN=MES17 PE=1 SV=1
Prupe.2G312300	0.829479	1.92e-08	3.83e-07	Probable protein phosphatase 2C 8 OS=Oryza sativa subsp. japonica GN=Os01g0656200 PE=2 SV=1
Prupe.7G170200	0.829123	8.31e-05	0.00061169	MLO-like protein 4 OS=Arabidopsis thaliana GN=MLO4 PE=2 SV=2
Prupe.2G213000	0.828458	3.17e-09	8.03e-08	Auxin response factor 16 OS=Arabidopsis thaliana GN=ARF16 PE=2 SV=1
Prupe.5G187400	0.827925	0.000415974	0.0024112	IST1 homolog OS=Mus musculus GN=Ist1 PE=2 SV=1
Prupe.8G008700	0.827568	4.01e-05	0.000327944	Disease resistance protein RPM1 OS=Arabidopsis thaliana GN=RPM1 PE=1 SV=1
Prupe.6G296100	0.827176	8.59e-08	1.46e-06	Ubiquitin-conjugating enzyme E2 28 OS=Arabidopsis thaliana GN=UBC28 PE=2 SV=1
Prupe.6G167500	0.827172	0.000207442	0.00132499	TSL-kinase interacting protein 1 OS=Arabidopsis thaliana GN=TKI1 PE=1 SV=2
Prupe.8G199700	0.826738	0.00467836	0.0178791	Cell division control protein 45 homolog OS=Schizosaccharomyces pombe (strain 972 / ATCC 24843) GN=sna41 PE=1 SV=1
Prupe.4G260500	0.826547	7.72e-12	3.65e-10	Unknown Protein Function
Prupe.1G446700	0.826258	1.28e-11	5.72e-10	Monoglyceride lipase OS=Homo sapiens GN=MGLL PE=1 SV=2
Prupe.7G165700	0.825955	9.52e-06	9.34e-05	Probable salt tolerance-like protein At1g78600 OS=Arabidopsis thaliana GN=At1g78600 PE=1 SV=2
Prupe.7G259600	0.825752	4.14e-09	1.01e-07	Outer membrane lipoprotein Blc OS=Citrobacter freundii PE=3 SV=1
Prupe.1G471200	0.825735	5.22e-06	5.47e-05	Putative pleiotropic drug resistance protein 7 OS=Oryza sativa subsp. japonica GN=PDR7 PE=3 SV=1
Prupe.1G267300	0.825046	1.42e-06	1.73e-05	Homeobox-leucine zipper protein HOX16 OS=Oryza sativa subsp. japonica GN=HOX16 PE=2 SV=1
Prupe.6G160200	0.824901	1.09e-05	0.00010534	Unknown Protein Function
Prupe.2G072900	0.824687	5.64e-11	2.15e-09	DnaJ protein homolog OS=Cucumis sativus GN=DNAJ1 PE=2 SV=1
Prupe.5G133900	0.824304	0.000234785	0.00147953	Beta-carotene hydroxylase 2, chloroplastic (Fragment) OS=Capsicum annuum GN=CA2 PE=2 SV=1
Prupe.2G190500	0.822841	0.00271684	0.0114697	Uncharacterized protein At4g00950 OS=Arabidopsis thaliana GN=At4g00950 PE=2 SV=1
Prupe.2G264000	0.821694	0.000111415	0.000788291	Unknown Protein Function
Prupe.5G125100	0.821501	1.23e-05	0.000117898	Bidirectional sugar transporter SWEET4 OS=Oryza sativa subsp. japonica GN=SWEET4 PE=2 SV=1
Prupe.7G054000	0.821425	0.00326491	0.01332	Unknown Protein Function
Prupe.1G435800	0.820646	0.0061804	0.0222196	Protein CYPRO4 OS=Cynara cardunculus GN=CYPRO4 PE=2 SV=1
Prupe.5G240400	0.820585	0.0118617	0.0376626	Unknown Protein Function
Prupe.8G081000	0.819674	2.13e-09	5.62e-08	Indole-3-acetic acid-induced protein ARG7 OS=Vigna radiata var. radiata GN=ARG7 PE=2 SV=1
Prupe.1G011400	0.818652	3.3e-08	6.17e-07	Linoleate 9S-lipoxygenase 5, chloroplastic OS=Arabidopsis thaliana GN=LOX5 PE=2 SV=2
Prupe.2G229200	0.818538	0.000224452	0.00142336	PsbP-like protein 2, chloroplastic OS=Arabidopsis thaliana GN=PPL2 PE=1 SV=2
Prupe.1G054600	0.818468	1.12e-06	1.41e-05	7-hydroxymethyl chlorophyll a reductase, chloroplastic OS=Arabidopsis thaliana GN=HCAR PE=1 SV=1
Prupe.1G322600	0.818189	5.21e-07	7.21e-06	ABC transporter G family member 7 OS=Arabidopsis thaliana GN=ABCG7 PE=2 SV=1
Prupe.2G170200	0.817948	0.00238504	0.0103359	Gibberellin 3-beta-dioxygenase 4 OS=Arabidopsis thaliana GN=GA3OX4 PE=1 SV=1
Prupe.1G231600	0.817481	0.000511463	0.00289118	OTU domain-containing protein At3g57810 OS=Arabidopsis thaliana GN=At3g57810 PE=2 SV=1
Prupe.4G002100	0.816513	6.19e-08	1.08e-06	Glucan endo-1,3-beta-glucosidase 6 OS=Arabidopsis thaliana GN=At5g58090 PE=1 SV=2
Prupe.3G132500	0.816359	6.68e-07	8.96e-06	Unknown Protein Function
Prupe.6G277700	0.81634	0.00121102	0.00591051	Unknown Protein Function
Prupe.1G545200	0.816182	3.12e-07	4.62e-06	Putative disease resistance protein RGA4 OS=Solanum bulbocastanum GN=RGA4 PE=2 SV=1
Prupe.2G249300	0.816054	3.25e-05	0.00027297	Unknown Protein Function
Prupe.5G062000	0.815647	0.00318674	0.0130637	Ethylene-responsive transcription factor 5 OS=Arabidopsis thaliana GN=ERF5 PE=2 SV=1
Prupe.2G168300	0.815583	1.7e-05	0.000155849	Unknown Protein Function
Prupe.2G223500	0.815404	5.64e-05	0.00043789	Wall-associated receptor kinase 5 OS=Arabidopsis thaliana GN=WAK5 PE=2 SV=1
Prupe.3G168100	0.815345	1.41e-11	6.22e-10	D-3-phosphoglycerate dehydrogenase, chloroplastic OS=Arabidopsis thaliana GN=At1g17745 PE=1 SV=2
Prupe.2G079000	0.813968	2.17e-08	4.27e-07	Unknown Protein Function
Prupe.8G106200	0.813688	0.00293633	0.0122214	TPR and ankyrin repeat-containing protein 1 OS=Homo sapiens GN=TRANK1 PE=2 SV=4
Prupe.4G069800	0.813326	0.00840489	0.0285709	Probable LRR receptor-like serine/threonine-protein kinase At1g07650 OS=Arabidopsis thaliana GN=At1g07650 PE=1 SV=1
Prupe.8G050000	0.813318	0.00248231	0.0106439	Unknown Protein Function
Prupe.4G134900	0.812563	9.28e-06	9.11e-05	G-type lectin S-receptor-like serine/threonine-protein kinase At1g67520 OS=Arabidopsis thaliana GN=At1g67520 PE=2 SV=3
Prupe.5G156300	0.811806	2.56e-05	0.000222127	Unknown Protein Function
Prupe.1G486800	0.810301	9.44e-05	0.000681569	Unknown Protein Function
Prupe.8G136700	0.810148	2.07e-08	4.1e-07	DNA repair protein REV1 OS=Arabidopsis thaliana GN=REV1 PE=2 SV=1
Prupe.1G536100	0.809153	1.28e-05	0.000121756	Alpha-glucan water dikinase 2 OS=Arabidopsis thaliana GN=GWD2 PE=2 SV=3
Prupe.1G261000	0.808804	0.0131238	0.0409391	Metalloendoproteinase 1 OS=Glycine max PE=1 SV=2
Prupe.1G047400	0.808718	4.2e-09	1.02e-07	Unknown Protein Function
Prupe.1G320600	0.806927	0.00278551	0.0117071	Probable histone chaperone ASF1A OS=Arabidopsis thaliana GN=ASF1A PE=2 SV=1
Prupe.8G150400	0.806802	4.28e-15	4.56e-13	Probable zinc metallopeptidase EGY3, chloroplastic OS=Arabidopsis thaliana GN=EGY3 PE=2 SV=1
Prupe.1G386700	0.806505	9.85e-08	1.65e-06	Proline-rich receptor-like protein kinase PERK8 OS=Arabidopsis thaliana GN=PERK8 PE=1 SV=1
Prupe.5G059100	0.805145	1.33e-07	2.17e-06	Unknown Protein Function
Prupe.7G235900	0.804866	5.97e-07	8.15e-06	Transcription factor PCL1 OS=Oryza sativa subsp. japonica GN=PCL1 PE=2 SV=1
Prupe.6G196000	0.804848	1.69e-06	2.03e-05	Zinc-finger homeodomain protein 1 OS=Oryza sativa subsp. japonica GN=ZHD1 PE=2 SV=1
Prupe.1G527600	0.803439	1.09e-14	1.03e-12	Transcription factor bHLH145 OS=Arabidopsis thaliana GN=BHLH145 PE=2 SV=1
Prupe.1G162500	0.803327	0.000186043	0.00120884	TMV resistance protein N OS=Nicotiana glutinosa GN=N PE=1 SV=1
Prupe.6G329100	0.802901	6.01e-10	1.78e-08	Unknown Protein Function
Prupe.4G249500	0.802369	4.35e-14	3.6e-12	Unknown Protein Function
Prupe.1G164800	0.801702	3.2e-06	3.58e-05	UDP-glucuronate 4-epimerase 6 OS=Arabidopsis thaliana GN=GAE6 PE=1 SV=1
Prupe.4G216300	0.800779	0.0014795	0.00695894	GDSL esterase/lipase At5g55050 OS=Arabidopsis thaliana GN=At5g55050 PE=2 SV=1
Prupe.7G115200	0.800046	0.000185524	0.00120599	ABC transporter G family member 39 OS=Arabidopsis thaliana GN=ABCG39 PE=3 SV=1
Prupe.5G136100	0.799748	5e-06	5.27e-05	Unknown Protein Function
Prupe.8G048100	0.798694	0.000669255	0.00360176	Putative laccase-9 OS=Oryza sativa subsp. japonica GN=LAC9 PE=3 SV=1
Prupe.4G180900	0.796489	1.03e-05	0.000100325	Protein SPA1-RELATED 3 OS=Arabidopsis thaliana GN=SPA3 PE=1 SV=1
Prupe.1G047900	0.795529	0.00424232	0.0165702	Disease resistance protein RPP8 OS=Arabidopsis thaliana GN=RPP8 PE=1 SV=2
Prupe.2G135700	0.795436	8.99e-07	1.17e-05	TMV resistance protein N OS=Nicotiana glutinosa GN=N PE=1 SV=1
Prupe.1G300100	0.794858	0.00148278	0.00696781	Unknown Protein Function
Prupe.6G281200	0.793279	0.0132466	0.041245	Receptor-like protein 12 OS=Arabidopsis thaliana GN=RLP12 PE=2 SV=2
Prupe.3G135700	0.792134	0.000880912	0.00454569	Ankyrin-1 OS=Homo sapiens GN=ANK1 PE=1 SV=3
Prupe.1G120700	0.791417	8.38e-05	0.000616056	Unknown Protein Function
Prupe.7G195300	0.791337	3.39e-06	3.76e-05	Unknown Protein Function
Prupe.8G196600	0.790082	3.23e-12	1.69e-10	Unknown Protein Function
Prupe.1G165400	0.789962	7.72e-09	1.73e-07	Protein RALF-like 24 OS=Arabidopsis thaliana GN=RALFL24 PE=3 SV=1
Prupe.1G217100	0.78988	0.00121005	0.00590767	Unknown Protein Function
Prupe.6G321700	0.789656	0.0045876	0.0176038	Luminal-binding protein 5 OS=Nicotiana tabacum GN=BIP5 PE=2 SV=1
Prupe.1G415000	0.789505	6.55e-12	3.19e-10	Vacuolar-processing enzyme OS=Citrus sinensis PE=2 SV=1
Prupe.8G117900	0.788678	2.1e-08	4.14e-07	Putative disease resistance RPP13-like protein 1 OS=Arabidopsis thaliana GN=RPPL1 PE=3 SV=1
Prupe.6G189700	0.788487	1.49e-05	0.000139049	Unknown Protein Function
Prupe.6G268400	0.787466	0.00310577	0.0127747	Heme-binding-like protein At3g10130, chloroplastic OS=Arabidopsis thaliana GN=At3g10130 PE=2 SV=1
Prupe.1G416500	0.786141	0.00277777	0.0116876	Zinc finger CCCH domain-containing protein 20 OS=Arabidopsis thaliana GN=At2g19810 PE=2 SV=1
Prupe.4G165300	0.785905	8.23e-10	2.37e-08	Protein LIGHT-DEPENDENT SHORT HYPOCOTYLS 10 OS=Arabidopsis thaliana GN=LSH10 PE=1 SV=1
Prupe.1G549600	0.785766	4.95e-06	5.23e-05	Agamous-like MADS-box protein AGL11 OS=Arabidopsis thaliana GN=AGL11 PE=1 SV=1
Prupe.4G145700	0.78511	2.53e-07	3.82e-06	Leucine-rich repeat receptor-like serine/threonine-protein kinase At1g17230 OS=Arabidopsis thaliana GN=At1g17230 PE=2 SV=2
Prupe.2G156100	0.784864	0.0121037	0.0382888	Receptor-like protein 12 OS=Arabidopsis thaliana GN=RLP12 PE=2 SV=2
Prupe.1G034800	0.784328	1.12e-05	0.000107905	Putative SWI/SNF-related matrix-associated actin-dependent regulator of chromatin subfamily A member 3-like 3 OS=Arabidopsis thaliana GN=At5g43530 PE=3 SV=1
Prupe.3G015900	0.784132	0.00908708	0.0303414	Glutamate decarboxylase 1 OS=Arabidopsis thaliana GN=GAD1 PE=1 SV=2
Prupe.7G235700	0.784107	1.2e-13	8.87e-12	Probable inactive receptor kinase At2g26730 OS=Arabidopsis thaliana GN=At2g26730 PE=1 SV=1
Prupe.8G131100	0.783893	3.04e-06	3.43e-05	Protein IRX15-LIKE OS=Arabidopsis thaliana GN=IRX15-L PE=2 SV=1
Prupe.7G015100	0.78366	2.13e-06	2.49e-05	Dynamin-related protein 4C OS=Arabidopsis thaliana GN=DRP4C PE=2 SV=1
Prupe.2G284000	0.783619	1.15e-06	1.44e-05	Xyloglucan galactosyltransferase KATAMARI1 homolog OS=Oryza sativa subsp. japonica GN=Os03g0144800 PE=2 SV=1
Prupe.1G527200	0.783131	4.58e-05	0.00036878	Serine/threonine-protein kinase-like protein At1g28390 OS=Arabidopsis thaliana GN=At1g28390 PE=2 SV=1
Prupe.1G485700	0.782963	9.24e-10	2.64e-08	Histone-lysine N-methyltransferase ATX1 OS=Arabidopsis thaliana GN=ATX1 PE=1 SV=2
Prupe.1G136400	0.782705	1.33e-05	0.000126173	Translocase of chloroplast 159, chloroplastic OS=Arabidopsis thaliana GN=TOC159 PE=1 SV=1
Prupe.1G434200	0.782604	1.72e-08	3.48e-07	Unknown Protein Function
Prupe.5G021100	0.782279	1.81e-13	1.26e-11	Probable methyltransferase PMT21 OS=Arabidopsis thaliana GN=ERD3 PE=2 SV=1
Prupe.7G097400	0.781233	1.31e-08	2.73e-07	Chaperone protein ClpB1 OS=Arabidopsis thaliana GN=CLPB1 PE=1 SV=2
Prupe.4G219600	0.781222	0.000163997	0.00108863	Ribonuclease 3-like protein 2 OS=Arabidopsis thaliana GN=RTL2 PE=1 SV=1
Prupe.5G176500	0.780582	3.8e-08	7.04e-07	Unknown Protein Function
Prupe.4G030400	0.779981	1.51e-08	3.1e-07	(3S,6E)-nerolidol synthase 2, chloroplastic/mitochondrial OS=Fragaria ananassa PE=1 SV=1
Prupe.4G174300	0.779306	8.91e-06	8.82e-05	Branched-chain-amino-acid aminotransferase-like protein 3, chloroplastic OS=Arabidopsis thaliana GN=At5g57850 PE=2 SV=1
Prupe.2G117600	0.779266	0.0031687	0.0129944	Probable dolichyl pyrophosphate Glc1Man9GlcNAc2 alpha-1,3-glucosyltransferase OS=Arabidopsis thaliana GN=At2g44660 PE=2 SV=3
Prupe.4G288200	0.779069	0.00697836	0.0246174	Unknown Protein Function
Prupe.3G263200	0.779026	1.64e-06	1.97e-05	Phosphate metabolism protein 7 OS=Saccharomyces cerevisiae (strain ATCC 204508 / S288c) GN=PHM7 PE=1 SV=1
Prupe.8G080300	0.778361	1.13e-08	2.39e-07	Indole-3-acetic acid-induced protein ARG7 OS=Vigna radiata var. radiata GN=ARG7 PE=2 SV=1
Prupe.6G362500	0.776897	3.17e-08	5.95e-07	Thioredoxin F1, chloroplastic OS=Arabidopsis thaliana GN=At3g02730 PE=1 SV=2
Prupe.2G166500	0.776845	2.23e-05	0.000196629	ABC transporter B family member 11 OS=Arabidopsis thaliana GN=ABCB11 PE=2 SV=1
Prupe.2G263600	0.776003	8.86e-08	1.5e-06	Expansin-A8 OS=Arabidopsis thaliana GN=EXPA8 PE=2 SV=1
Prupe.4G072300	0.77593	3.5e-05	0.00029073	Bidirectional sugar transporter SWEET2 OS=Arabidopsis thaliana GN=SWEET2 PE=2 SV=1
Prupe.3G087000	0.775873	0.00306055	0.012635	Protein LURP-one-related 12 OS=Arabidopsis thaliana GN=At3g15810 PE=2 SV=1
Prupe.1G530700	0.775776	0.00195186	0.00874325	Carbonic anhydrase, chloroplastic OS=Spinacia oleracea PE=1 SV=2
Prupe.7G099700	0.774833	2.84e-05	0.000243024	IAA-amino acid hydrolase ILR1-like 7 OS=Oryza sativa subsp. japonica GN=ILL7 PE=2 SV=1
Prupe.4G042000	0.773859	3.54e-11	1.41e-09	Polyphenol oxidase, chloroplastic OS=Malus domestica PE=2 SV=1
Prupe.1G434300	0.77223	9.71e-07	1.25e-05	Trimethylguanosine synthase OS=Rattus norvegicus GN=Tgs1 PE=1 SV=1
Prupe.6G235500	0.770862	0.00371311	0.0148347	Unknown Protein Function
Prupe.8G232000	0.769962	0.00301023	0.0124738	F-box/LRR-repeat protein 17 OS=Arabidopsis thaliana GN=FBL17 PE=1 SV=1
Prupe.1G031300	0.769826	0.000220574	0.00140291	Uncharacterized protein At2g34160 OS=Arabidopsis thaliana GN=At2g34160 PE=1 SV=1
Prupe.1G515900	0.76972	4.93e-07	6.88e-06	Probable LRR receptor-like serine/threonine-protein kinase At4g08850 OS=Arabidopsis thaliana GN=At4g08850 PE=2 SV=3
Prupe.6G102300	0.769214	0.000201115	0.00129229	Homeobox-leucine zipper protein REVOLUTA OS=Arabidopsis thaliana GN=REV PE=1 SV=2
Prupe.6G185100	0.768042	0.0111034	0.035676	Unknown Protein Function
Prupe.1G159700	0.767819	1.63e-08	3.32e-07	Probable sucrose-phosphate synthase 3 OS=Arabidopsis thaliana GN=SPS3 PE=2 SV=1
Prupe.8G097500	0.767334	3.42e-08	6.38e-07	Probable receptor-like serine/threonine-protein kinase At4g34500 OS=Arabidopsis thaliana GN=At4g34500 PE=2 SV=1
Prupe.4G064500	0.767091	1.83e-05	0.000165817	Probable LRR receptor-like serine/threonine-protein kinase At3g47570 OS=Arabidopsis thaliana GN=At3g47570 PE=2 SV=1
Prupe.6G217000	0.766217	0.00331629	0.013504	Growth-regulating factor 1 OS=Arabidopsis thaliana GN=GRF1 PE=1 SV=1
Prupe.2G054700	0.766113	4.93e-05	0.00039211	Putative disease resistance RPP13-like protein 1 OS=Arabidopsis thaliana GN=RPPL1 PE=3 SV=1
Prupe.8G121000	0.76604	0.012483	0.0392657	2-hydroxyisoflavanone dehydratase OS=Glycyrrhiza echinata GN=HIDM PE=1 SV=1
Prupe.1G230100	0.765836	0.0139363	0.0429832	Unknown Protein Function
Prupe.8G247900	0.764469	1.02e-05	9.94e-05	Unknown Protein Function
Prupe.4G201100	0.764446	0.00289577	0.0120793	21.7 kDa class VI heat shock protein OS=Arabidopsis thaliana GN=HSP21.7 PE=2 SV=1
Prupe.1G115100	0.764114	4.24e-07	6.05e-06	Transcription factor bHLH147 OS=Arabidopsis thaliana GN=BHLH147 PE=1 SV=1
Prupe.3G040800	0.763793	2.17e-06	2.53e-05	Disease resistance protein RPM1 OS=Arabidopsis thaliana GN=RPM1 PE=1 SV=1
Prupe.6G248900	0.763596	0.000163498	0.00108628	Pentatricopeptide repeat-containing protein At5g42450, mitochondrial OS=Arabidopsis thaliana GN=PCMP-E102 PE=2 SV=1
Prupe.6G003500	0.76346	7e-15	6.79e-13	Unknown Protein Function
Prupe.4G086500	0.763384	0.00894849	0.0299718	Phospholipase A1-Igamma1, chloroplastic OS=Arabidopsis thaliana GN=At1g06800 PE=1 SV=2
Prupe.8G066900	0.76233	0.00489186	0.0184558	Probable 2-oxoglutarate/Fe(II)-dependent dioxygenase OS=Papaver somniferum GN=DIOX2 PE=2 SV=1
Prupe.8G233200	0.762277	1.3e-14	1.2e-12	Histone H2A variant 1 OS=Arabidopsis thaliana GN=H2AV PE=1 SV=1
Prupe.1G428100	0.762117	0.00245719	0.0105717	Cyclin-A3-4 OS=Arabidopsis thaliana GN=CYCA3-4 PE=1 SV=1
Prupe.2G185400	0.761864	5.06e-06	5.34e-05	Histone H3-like centromeric protein HTR12 OS=Arabidopsis thaliana GN=HTR12 PE=1 SV=3
Prupe.3G180400	0.761134	6.92e-06	7.05e-05	Protein TRANSPARENT TESTA 12 OS=Arabidopsis thaliana GN=TT12 PE=2 SV=1
Prupe.2G203100	0.761056	0.00124312	0.00603192	NAC domain-containing protein 4 OS=Arabidopsis thaliana GN=NAC004 PE=2 SV=2
Prupe.5G229400	0.760891	2.03e-05	0.000180819	Unknown Protein Function
Prupe.1G375000	0.759618	4.86e-05	0.000387289	Transcription factor bHLH110 OS=Arabidopsis thaliana GN=BHLH110 PE=2 SV=2
Prupe.1G314300	0.759446	0.000269819	0.00166405	Uncharacterized RING finger protein C2F3.16 OS=Schizosaccharomyces pombe (strain 972 / ATCC 24843) GN=SPAC2F3.16 PE=4 SV=1
Prupe.6G285200	0.756577	0.00424173	0.0165702	B2 protein OS=Daucus carota PE=2 SV=1
Prupe.7G203500	0.756331	0.00266376	0.0112773	Nuclear transcription factor Y subunit A-3 OS=Arabidopsis thaliana GN=NFYA3 PE=2 SV=2
Prupe.2G321300	0.756298	4.87e-10	1.48e-08	UNC93-like protein 2 OS=Arabidopsis thaliana GN=At1g18010 PE=2 SV=2
Prupe.1G153300	0.755731	0.000254547	0.00158876	Unknown Protein Function
Prupe.6G056700	0.755479	0.00132994	0.00638117	Phosphoinositide phospholipase C 2 OS=Arabidopsis thaliana GN=PLC2 PE=1 SV=1
Prupe.4G257000	0.755375	9.19e-05	0.000666791	Unknown Protein Function
Prupe.6G040100	0.754591	2.38e-11	1e-09	Unknown Protein Function
Prupe.1G071400	0.754572	6.68e-08	1.16e-06	Probable WRKY transcription factor 11 OS=Arabidopsis thaliana GN=WRKY11 PE=2 SV=2
Prupe.7G238800	0.754493	0.0103536	0.0336658	Serine/threonine-protein kinase EDR1 OS=Arabidopsis thaliana GN=EDR1 PE=1 SV=1
Prupe.1G353300	0.754206	5.36e-05	0.000419681	ABC transporter G family member 14 OS=Arabidopsis thaliana GN=ABCG14 PE=2 SV=1
Prupe.3G267300	0.754108	1.41e-05	0.000132801	Structural maintenance of chromosomes protein 4 OS=Arabidopsis thaliana GN=SMC4 PE=1 SV=1
Prupe.1G377800	0.754072	0.0031589	0.0129613	Unknown Protein Function
Prupe.6G059500	0.75347	0.00233248	0.0101608	Cell division control protein 6 homolog OS=Mus musculus GN=Cdc6 PE=2 SV=2
Prupe.I002100	0.753187	0.00132164	0.0063474	TMV resistance protein N OS=Nicotiana glutinosa GN=N PE=1 SV=1
Prupe.1G049900	0.75309	0.000831702	0.00433188	Disease resistance protein RPP8 OS=Arabidopsis thaliana GN=RPP8 PE=1 SV=2
Prupe.7G147800	0.75156	0.00709923	0.024991	Probable calcium-binding protein CML41 OS=Arabidopsis thaliana GN=CML41 PE=2 SV=2
Prupe.7G074400	0.750911	8.06e-07	1.06e-05	Unknown Protein Function
Prupe.5G114400	0.750794	3.84e-05	0.000315576	Unknown Protein Function
Prupe.4G151500	0.750533	3.24e-09	8.18e-08	Unknown Protein Function
Prupe.4G133200	0.75053	0.00201025	0.00896213	Uncharacterized protein At4g26485 OS=Arabidopsis thaliana GN=At4g26485 PE=4 SV=1
Prupe.3G110000	0.750385	0.00427606	0.0166806	F-box/kelch-repeat protein At3g06240 OS=Arabidopsis thaliana GN=At3g06240 PE=2 SV=1
Prupe.8G076200	0.750202	1.19e-11	5.39e-10	Unknown Protein Function
Prupe.8G030200	0.750123	2.5e-05	0.000217777	Protein PHLOEM PROTEIN 2-LIKE A1 OS=Arabidopsis thaliana GN=PP2A1 PE=2 SV=1
Prupe.4G231800	0.750057	0.00377661	0.0150245	Protein TORNADO 1 OS=Arabidopsis thaliana GN=TRN1 PE=2 SV=1
Prupe.7G097100	0.749868	6.89e-10	2.02e-08	Unknown Protein Function
Prupe.5G015100	0.749248	0.000414353	0.00240552	Lysine-specific demethylase 3B OS=Homo sapiens GN=KDM3B PE=1 SV=2
Prupe.5G072700	0.749066	1.62e-05	0.000149571	L-lactate dehydrogenase A OS=Hordeum vulgare PE=1 SV=1
Prupe.8G010700	0.748551	1.57e-06	1.9e-05	Disease resistance protein RPM1 OS=Arabidopsis thaliana GN=RPM1 PE=1 SV=1
Prupe.1G480600	0.748165	1.71e-08	3.45e-07	Unknown Protein Function
Prupe.2G058000	0.746386	0.00192981	0.00865737	Type I inositol 1,4,5-trisphosphate 5-phosphatase CVP2 OS=Arabidopsis thaliana GN=CVP2 PE=1 SV=2
Prupe.1G377400	0.745596	1.73e-12	9.66e-11	Unknown Protein Function
Prupe.3G162700	0.745575	0.00128972	0.00622591	Probable ADP-ribosylation factor GTPase-activating protein AGD13 OS=Arabidopsis thaliana GN=AGD13 PE=2 SV=1
Prupe.4G045500	0.744681	0.000521046	0.00293762	Unknown Protein Function
Prupe.2G150300	0.74384	3.41e-05	0.000284859	Glyoxylate/hydroxypyruvate reductase HPR3 OS=Arabidopsis thaliana GN=HPR3 PE=2 SV=1
Prupe.5G023700	0.74361	7.92e-07	1.04e-05	Myb family transcription factor APL OS=Arabidopsis thaliana GN=APL PE=2 SV=2
Prupe.1G568000	0.743355	0.0064212	0.0229642	F-box protein At1g10780 OS=Arabidopsis thaliana GN=At1g10780 PE=2 SV=1
Prupe.6G243400	0.743314	9.39e-08	1.58e-06	Putative disease resistance protein RGA1 OS=Solanum bulbocastanum GN=RGA1 PE=2 SV=2
Prupe.3G093600	0.743206	0.000201487	0.00129244	Unknown Protein Function
Prupe.1G054400	0.742655	0.0114709	0.0366337	7-hydroxymethyl chlorophyll a reductase, chloroplastic OS=Arabidopsis thaliana GN=HCAR PE=1 SV=1
Prupe.5G165300	0.741999	0.0116882	0.0372036	Pachytene checkpoint protein 2 homolog OS=Arabidopsis thaliana GN=At4g24710 PE=2 SV=1
Prupe.4G181500	0.741996	0.00262034	0.0111405	Metallothionein-like protein 1 OS=Prunus avium GN=MT1 PE=3 SV=1
Prupe.6G235800	0.741531	0.00243034	0.0105019	Synaptotagmin-3 OS=Arabidopsis thaliana GN=SYT3 PE=2 SV=1
Prupe.8G243900	0.740673	6.05e-06	6.24e-05	Unknown Protein Function
Prupe.2G204100	0.740166	2.75e-05	0.000237022	Bark storage protein A OS=Populus deltoides GN=BSPA PE=2 SV=1
Prupe.5G064600	0.740063	4.81e-14	3.91e-12	E3 ubiquitin-protein ligase HOS1 OS=Arabidopsis thaliana GN=HOS1 PE=1 SV=1
Prupe.1G380300	0.740021	0.000544293	0.00304586	Glucan endo-1,3-beta-glucosidase 7 OS=Arabidopsis thaliana GN=At4g34480 PE=1 SV=2
Prupe.3G242600	0.739997	0.010773	0.0347956	Unknown Protein Function
Prupe.4G069200	0.739878	1.05e-05	0.000101909	Probable LRR receptor-like serine/threonine-protein kinase RFK1 OS=Arabidopsis thaliana GN=RKF1 PE=1 SV=1
Prupe.6G267100	0.739117	0.008523	0.0288901	Unknown Protein Function
Prupe.2G000700	0.738866	0.0128609	0.0402861	40S ribosomal protein S13 OS=Glycine max GN=RPS13 PE=2 SV=1
Prupe.4G004600	0.738642	3.11e-07	4.62e-06	Oligopeptide transporter 3 OS=Arabidopsis thaliana GN=OPT3 PE=2 SV=3
Prupe.6G263900	0.738098	1.05e-05	0.00010183	BEL1-like homeodomain protein 9 OS=Arabidopsis thaliana GN=BLH9 PE=1 SV=1
Prupe.7G107600	0.737812	7.51e-05	0.000559823	Heat shock cognate 70 kDa protein OS=Petunia hybrida GN=HSP70 PE=2 SV=1
Prupe.7G192500	0.737777	1.88e-10	6.2e-09	Embryogenesis-associated protein EMB8 OS=Picea glauca GN=EMB8 PE=2 SV=1
Prupe.8G233100	0.737533	0.000183895	0.00119643	Unknown Protein Function
Prupe.8G199300	0.737278	0.0136896	0.0423962	Unknown Protein Function
Prupe.1G531600	0.73685	8.73e-08	1.48e-06	MADS-box protein SVP OS=Arabidopsis thaliana GN=SVP PE=1 SV=1
Prupe.7G008000	0.736538	5.38e-19	9.87e-17	Unknown Protein Function
Prupe.6G210300	0.736212	2.06e-06	2.43e-05	Unknown Protein Function
Prupe.8G107800	0.735846	7.21e-05	0.000540808	CASP-like protein Os03g0767900 OS=Oryza sativa subsp. japonica GN=Os03g0767900 PE=2 SV=1
Prupe.1G511600	0.735823	0.00327797	0.0133696	Low affinity sulfate transporter 3 OS=Stylosanthes hamata GN=ST3 PE=2 SV=1
Prupe.6G147100	0.735568	7.23e-14	5.69e-12	Putative phosphatidylglycerol/phosphatidylinositol transfer protein DDB_G0282179 OS=Dictyostelium discoideum GN=DDB_G0282179 PE=3 SV=2
Prupe.6G271700	0.735159	0.00581858	0.0211306	BAHD acyltransferase DCR OS=Arabidopsis thaliana GN=DCR PE=2 SV=1
Prupe.4G091400	0.734748	0.00178699	0.00814051	Small RNA 2&apos;-O-methyltransferase OS=Arabidopsis thaliana GN=HEN1 PE=1 SV=1
Prupe.6G305800	0.734709	0.00520177	0.0193724	Putative serine/threonine-protein kinase haspin homolog OS=Drosophila melanogaster GN=Haspin PE=2 SV=1
Prupe.1G349500	0.734396	0.00580432	0.021089	Putative GEM-like protein 8 OS=Arabidopsis thaliana GN=At5g23370 PE=3 SV=1
Prupe.1G336600	0.734144	1.65e-13	1.15e-11	Protein OBERON 3 OS=Arabidopsis thaliana GN=OBE3 PE=1 SV=1
Prupe.5G123200	0.733939	7.27e-06	7.36e-05	B2 protein OS=Daucus carota PE=2 SV=1
Prupe.6G065100	0.733389	3.42e-06	3.8e-05	Unknown Protein Function
Prupe.5G223800	0.733015	1.3e-06	1.61e-05	Probable receptor-like protein kinase At1g67000 OS=Arabidopsis thaliana GN=At1g67000 PE=2 SV=2
Prupe.6G073900	0.732459	7.43e-06	7.49e-05	Scarecrow-like protein 14 OS=Arabidopsis thaliana GN=SCL14 PE=2 SV=2
Prupe.1G189800	0.730707	2.68e-08	5.14e-07	Unknown Protein Function
Prupe.1G330600	0.730264	0.000326596	0.00196664	HMG-Y-related protein A OS=Glycine max PE=2 SV=1
Prupe.2G171700	0.730148	4.24e-07	6.05e-06	Probable anion transporter 2, chloroplastic OS=Arabidopsis thaliana GN=ANTR2 PE=2 SV=1
Prupe.6G062500	0.729927	1.81e-06	2.16e-05	Calmodulin-binding receptor-like cytoplasmic kinase 2 OS=Arabidopsis thaliana GN=CRCK2 PE=2 SV=1
Prupe.7G057000	0.729164	9.98e-05	0.000713914	Tryptophan--tRNA ligase, cytoplasmic OS=Oryctolagus cuniculus GN=WARS PE=2 SV=3
Prupe.1G137000	0.728762	1.55e-07	2.47e-06	Protein RALF-like 33 OS=Arabidopsis thaliana GN=RALFL33 PE=2 SV=1
Prupe.4G177600	0.728034	0.00354541	0.014267	Unknown Protein Function
Prupe.1G503100	0.72788	0.00490082	0.0184711	Auxin transporter-like protein 3 OS=Medicago truncatula GN=LAX3 PE=2 SV=1
Prupe.6G210200	0.727289	6.46e-05	0.000492737	Transcription factor bHLH93 OS=Arabidopsis thaliana GN=BHLH93 PE=1 SV=1
Prupe.6G210000	0.726599	4.41e-06	4.74e-05	Probable beta-D-xylosidase 6 OS=Arabidopsis thaliana GN=BXL6 PE=2 SV=1
Prupe.4G185000	0.726507	0.0128194	0.0401644	Unknown Protein Function
Prupe.6G088500	0.725833	1.24e-15	1.44e-13	125 kDa kinesin-related protein OS=Nicotiana tabacum GN=TKRP125 PE=1 SV=1
Prupe.1G166600	0.725376	0.00118578	0.0058108	Xyloglucan galactosyltransferase KATAMARI1 OS=Arabidopsis thaliana GN=KAM1 PE=1 SV=1
Prupe.4G143600	0.72481	0.00201761	0.0089902	NAC domain-containing protein 21/22 OS=Arabidopsis thaliana GN=NAC021 PE=1 SV=2
Prupe.2G288200	0.724754	0.00131758	0.00633195	Molybdenum cofactor sulfurase OS=Arabidopsis thaliana GN=ABA3 PE=1 SV=1
Prupe.3G162800	0.724651	6.61e-05	0.000501794	ADP-ribosylation factor GTPase-activating protein AGD12 OS=Arabidopsis thaliana GN=AGD12 PE=1 SV=1
Prupe.1G127800	0.724219	3.27e-06	3.65e-05	Major allergen Pru ar 1 OS=Prunus armeniaca PE=1 SV=1
Prupe.1G245400	0.722657	0.00575389	0.0209513	Non-functional NADPH-dependent codeinone reductase 2 OS=Papaver somniferum GN=COR2 PE=1 SV=1
Prupe.7G233100	0.721861	0.00183224	0.00830083	Unknown Protein Function
Prupe.8G163500	0.721474	0.00104964	0.0052489	Unknown Protein Function
Prupe.5G169600	0.721305	0.000555654	0.00310366	Kinetochore protein spc25 OS=Schizosaccharomyces pombe (strain 972 / ATCC 24843) GN=spc25 PE=1 SV=1
Prupe.4G211200	0.721114	1.22e-05	0.000116258	Unknown Protein Function
Prupe.3G149600	0.720855	7.06e-06	7.18e-05	Unknown Protein Function
Prupe.4G140500	0.720165	0.00191059	0.00859678	Glycosyltransferase 6 OS=Arabidopsis thaliana GN=GT6 PE=2 SV=1
Prupe.6G251700	0.719199	0.00587762	0.021309	Cation/H(+) antiporter 20 OS=Arabidopsis thaliana GN=CHX20 PE=2 SV=1
Prupe.1G292200	0.718951	0.00453392	0.0174646	Unknown Protein Function
Prupe.5G127100	0.71865	2.74e-06	3.12e-05	Transcription factor LHW OS=Arabidopsis thaliana GN=LHW PE=1 SV=1
Prupe.1G168200	0.717531	2.53e-09	6.52e-08	Probable acyl-activating enzyme 16, chloroplastic OS=Arabidopsis thaliana GN=AAE16 PE=2 SV=1
Prupe.1G554600	0.71751	1.01e-07	1.68e-06	Transcription factor bHLH80 OS=Arabidopsis thaliana GN=BHLH80 PE=2 SV=1
Prupe.7G253000	0.717364	1.45e-08	3.01e-07	Leucine-rich repeat receptor-like protein kinase TDR OS=Arabidopsis thaliana GN=TDR PE=1 SV=1
Prupe.6G202400	0.717309	1.5e-05	0.000139779	Nucleobase-ascorbate transporter 11 OS=Arabidopsis thaliana GN=NAT11 PE=2 SV=1
Prupe.4G191500	0.716366	7.66e-06	7.68e-05	Unknown Protein Function
Prupe.5G223900	0.71527	5.55e-05	0.000431956	Probable serine/threonine-protein kinase At1g18390 OS=Arabidopsis thaliana GN=At1g18390 PE=2 SV=2
Prupe.3G230200	0.714572	1.71e-05	0.000155966	Vesicle-associated protein 4-2 OS=Arabidopsis thaliana GN=PVA42 PE=1 SV=1
Prupe.1G033600	0.714077	0.000855614	0.00443492	FHA domain-containing protein At4g14490 OS=Arabidopsis thaliana GN=At4g14490 PE=1 SV=1
Prupe.5G216500	0.713531	0.00175231	0.00799946	Oleosin 16 kDa OS=Bromus secalinus GN=OLE16 PE=2 SV=1
Prupe.5G176700	0.713398	3.57e-11	1.41e-09	RNA-dependent RNA polymerase 2 OS=Arabidopsis thaliana GN=RDR2 PE=1 SV=1
Prupe.4G241000	0.713171	1.31e-07	2.13e-06	Zinc transporter 11 OS=Arabidopsis thaliana GN=ZIP11 PE=2 SV=1
Prupe.1G491000	0.712817	4.98e-08	8.9e-07	Amino acid permease 3 OS=Arabidopsis thaliana GN=AAP3 PE=1 SV=2
Prupe.1G216700	0.712363	0.000773242	0.00407109	Light-regulated protein OS=Oryza sativa subsp. japonica GN=LIR1 PE=2 SV=1
Prupe.1G397200	0.712237	6.93e-11	2.58e-09	Protein TIC 55, chloroplastic OS=Pisum sativum GN=TIC55 PE=1 SV=1
Prupe.1G365100	0.712129	0.00898833	0.0300583	Unknown Protein Function
Prupe.6G108800	0.712079	2.67e-11	1.11e-09	Unknown Protein Function
Prupe.1G443200	0.710183	1.31e-06	1.62e-05	RNA polymerase sigma factor sigC OS=Arabidopsis thaliana GN=SIGC PE=2 SV=1
Prupe.3G231400	0.709886	5.09e-06	5.36e-05	External alternative NAD(P)H-ubiquinone oxidoreductase B1, mitochondrial OS=Solanum tuberosum GN=NDB1 PE=3 SV=1
Prupe.8G191900	0.709431	0.00325623	0.0132887	dCTP pyrophosphatase 1 OS=Rattus norvegicus GN=Dctpp1 PE=2 SV=1
Prupe.8G238500	0.708757	5.61e-07	7.7e-06	Unknown Protein Function
Prupe.3G193000	0.708604	0.000972034	0.00492964	Uncharacterized protein At4g26485 OS=Arabidopsis thaliana GN=At4g26485 PE=4 SV=1
Prupe.6G364300	0.708407	0.000303425	0.00184409	Protein FAR1-RELATED SEQUENCE 5 OS=Arabidopsis thaliana GN=FRS5 PE=2 SV=1
Prupe.8G179500	0.707922	3.16e-08	5.95e-07	Protein SUPPRESSOR OF npr1-1, CONSTITUTIVE 1 OS=Arabidopsis thaliana GN=SNC1 PE=1 SV=3
Prupe.2G033400	0.70719	0.000165417	0.00109661	Probable receptor-like protein kinase At1g67000 OS=Arabidopsis thaliana GN=At1g67000 PE=2 SV=2
Prupe.6G286800	0.706906	0.0104243	0.0338302	Unknown Protein Function
Prupe.7G125900	0.706716	1.73e-07	2.73e-06	Aquaporin TIP1-1 OS=Arabidopsis thaliana GN=TIP1-1 PE=1 SV=1
Prupe.6G303700	0.706395	0.00180121	0.00818958	Hydrophobic protein RCI2B OS=Arabidopsis thaliana GN=RCI2B PE=2 SV=1
Prupe.2G264100	0.706271	3.53e-05	0.000292828	Unknown Protein Function
Prupe.I004500	0.705703	7.01e-07	9.3e-06	Scarecrow-like protein 14 OS=Arabidopsis thaliana GN=SCL14 PE=2 SV=2
Prupe.6G002200	0.705477	3.52e-10	1.11e-08	YTH domain-containing family protein 2 OS=Bos taurus GN=YTHDF2 PE=2 SV=1
Prupe.8G035200	0.705306	6.41e-08	1.11e-06	Unknown Protein Function
Prupe.6G277200	0.704469	2.79e-06	3.17e-05	GDSL esterase/lipase CPRD49 OS=Arabidopsis thaliana GN=CPRD49 PE=2 SV=1
Prupe.7G220600	0.704276	3.43e-06	3.81e-05	Protein phosphatase 2C 56 OS=Arabidopsis thaliana GN=ABI1 PE=1 SV=2
Prupe.1G525600	0.704192	7.37e-06	7.44e-05	Purine permease 3 OS=Arabidopsis thaliana GN=PUP3 PE=2 SV=1
Prupe.3G096200	0.704152	0.00108866	0.00539997	DeSI-like protein At4g17486 OS=Arabidopsis thaliana GN=At4g17486 PE=2 SV=1
Prupe.6G054500	0.704072	0.00957345	0.0316283	Probable protein phosphatase 2C 2 OS=Arabidopsis thaliana GN=At1g07160 PE=2 SV=1
Prupe.6G345300	0.704022	5.54e-05	0.000431956	Histone H1.2 OS=Arabidopsis thaliana GN=At2g30620 PE=1 SV=1
Prupe.7G089700	0.703611	1.69e-05	0.000154835	Protein downstream neighbor of Son OS=Mus musculus GN=Donson PE=2 SV=2
Prupe.4G126200	0.703537	9.19e-05	0.000666791	E3 ubiquitin-protein ligase RGLG2 OS=Arabidopsis thaliana GN=RGLG2 PE=1 SV=1
Prupe.1G344400	0.703435	0.000775049	0.00407918	DNA repair protein XRCC2 homolog OS=Arabidopsis thaliana GN=XRCC2 PE=2 SV=2
Prupe.8G179300	0.703334	9.5e-07	1.23e-05	Unknown Protein Function
Prupe.6G073000	0.703259	0.00117392	0.00576687	Unknown Protein Function
Prupe.1G419600	0.703132	0.0130451	0.0407456	Centromere-associated protein E OS=Mus musculus GN=Cenpe PE=1 SV=1
Prupe.4G046900	0.702886	0.000143496	0.000972722	Phosphoserine phosphatase 1 OS=Hydrogenobacter thermophilus (strain DSM 6534 / IAM 12695 / TK-6) GN=pspA PE=1 SV=1
Prupe.8G195000	0.702795	5.21e-05	0.000410412	Unknown Protein Function
Prupe.5G010300	0.702714	0.000699427	0.00374006	Unknown Protein Function
Prupe.7G221100	0.702643	2.26e-09	5.93e-08	NADP-dependent malic enzyme OS=Vitis vinifera PE=2 SV=1
Prupe.2G160600	0.702511	2.17e-06	2.53e-05	(+)-neomenthol dehydrogenase OS=Arabidopsis thaliana GN=SDR1 PE=1 SV=1
Prupe.7G221700	0.702259	0.0022867	0.00999069	Lachrymatory-factor synthase OS=Allium cepa GN=LFS PE=1 SV=1
Prupe.1G143200	0.702195	0.000209254	0.00133542	Chromatin structure-remodeling complex protein SYD OS=Arabidopsis thaliana GN=SYD PE=1 SV=1
Prupe.8G044100	0.701928	0.00318732	0.0130637	Unknown Protein Function
Prupe.6G130000	0.701867	3.26e-05	0.000273662	Putative disease resistance RPP13-like protein 1 OS=Arabidopsis thaliana GN=RPPL1 PE=3 SV=1
Prupe.5G064100	0.701833	1.22e-06	1.52e-05	Unknown Protein Function
Prupe.7G260700	0.701456	1.45e-13	1.04e-11	NADP-dependent glyceraldehyde-3-phosphate dehydrogenase OS=Arabidopsis thaliana GN=ALDH11A3 PE=1 SV=2
Prupe.1G064400	0.701455	1.61e-05	0.000148698	Pentatricopeptide repeat-containing protein At3g42630 OS=Arabidopsis thaliana GN=At3g42630 PE=2 SV=2
Prupe.1G338700	0.700923	0.00193855	0.00869139	Protein SHOOT GRAVITROPISM 5 OS=Arabidopsis thaliana GN=SGR5 PE=1 SV=1
Prupe.1G178500	0.700663	1.52e-09	4.15e-08	Transcription factor IBH1 OS=Arabidopsis thaliana GN=IBH1 PE=1 SV=1
Prupe.8G260100	0.700031	1.78e-05	0.000161928	Unknown Protein Function
Prupe.1G447000	0.70003	0.00786215	0.0270747	Probably inactive leucine-rich repeat receptor-like protein kinase At2g25790 OS=Arabidopsis thaliana GN=At2g25790 PE=2 SV=1
Prupe.4G285600	0.7	2.19e-07	3.35e-06	Probable LRR receptor-like serine/threonine-protein kinase At5g63710 OS=Arabidopsis thaliana GN=At5g63710 PE=2 SV=1
Prupe.4G242700	0.699946	2.78e-06	3.16e-05	Nuclear transcription factor Y subunit B-3 OS=Arabidopsis thaliana GN=NFYB3 PE=2 SV=1
Prupe.8G158900	0.699212	0.00539095	0.0199289	Aquaporin PIP-type OS=Atriplex canescens PE=2 SV=1
Prupe.8G080100	0.698954	2.67e-06	3.06e-05	Indole-3-acetic acid-induced protein ARG7 OS=Vigna radiata var. radiata GN=ARG7 PE=2 SV=1
Prupe.2G294600	0.698381	2.72e-06	3.1e-05	Unknown Protein Function
Prupe.2G005500	0.697478	3.27e-06	3.65e-05	Linoleate 13S-lipoxygenase 2-1, chloroplastic OS=Solanum tuberosum GN=LOX2.1 PE=1 SV=1
Prupe.6G139900	0.697136	6.94e-11	2.58e-09	Transcription factor E2FB OS=Arabidopsis thaliana GN=E2FB PE=1 SV=1
Prupe.3G158700	0.696472	0.000405713	0.00236357	Myb-related protein 308 OS=Antirrhinum majus GN=MYB308 PE=2 SV=1
Prupe.4G006700	0.696395	3.22e-05	0.000270799	Unknown Protein Function
Prupe.1G398700	0.696265	8.46e-08	1.44e-06	Zinc finger protein CONSTANS-LIKE 4 OS=Arabidopsis thaliana GN=COL4 PE=2 SV=2
Prupe.1G024900	0.695325	0.00680477	0.0241181	Unknown Protein Function
Prupe.5G177800	0.694591	0.000259854	0.00161584	Unknown Protein Function
Prupe.3G064500	0.694277	0.000333299	0.00200059	Transcription factor bHLH68 OS=Arabidopsis thaliana GN=BHLH68 PE=2 SV=2
Prupe.2G186700	0.693856	7.73e-10	2.24e-08	Cyclic nucleotide-gated ion channel 1 OS=Arabidopsis thaliana GN=CNGC1 PE=1 SV=1
Prupe.2G242500	0.693619	0.00450973	0.0174026	Unknown Protein Function
Prupe.2G201600	0.693312	0.00403315	0.0158772	NAC domain-containing protein 74 OS=Oryza sativa subsp. japonica GN=NAC74 PE=2 SV=1
Prupe.5G212500	0.692627	7.91e-06	7.9e-05	Uncharacterized protein L728 OS=Acanthamoeba polyphaga mimivirus GN=MIMI_L728 PE=4 SV=1
Prupe.6G285700	0.692564	2.66e-07	4.01e-06	Unknown Protein Function
Prupe.8G062000	0.692533	0.00655631	0.0233365	IST1-like protein OS=Dictyostelium discoideum GN=DDB_G0289029 PE=3 SV=1
Prupe.1G376100	0.691962	1.25e-08	2.64e-07	50S ribosomal protein L31, chloroplastic OS=Arabidopsis thaliana GN=RPL31 PE=2 SV=1
Prupe.3G010200	0.691266	0.00461375	0.0176726	TMV resistance protein N OS=Nicotiana glutinosa GN=N PE=1 SV=1
Prupe.6G244700	0.691186	6.53e-05	0.00049606	Glutathione S-transferase L3 OS=Arabidopsis thaliana GN=GSTL3 PE=2 SV=1
Prupe.4G074400	0.690969	0.00473293	0.0180396	Glucan endo-1,3-beta-glucosidase 1 OS=Arabidopsis thaliana GN=At1g11820 PE=1 SV=3
Prupe.4G161200	0.690491	4.31e-06	4.65e-05	F-box/LRR-repeat protein At4g14103 OS=Arabidopsis thaliana GN=At4g14103 PE=2 SV=1
Prupe.3G251600	0.690306	1.38e-12	7.89e-11	Receptor-like protein kinase FERONIA OS=Arabidopsis thaliana GN=FER PE=1 SV=1
Prupe.3G285700	0.689506	1.46e-07	2.35e-06	Phosphoglucan phosphatase LSF1, chloroplastic OS=Arabidopsis thaliana GN=LSF1 PE=1 SV=1
Prupe.6G315300	0.688783	0.00049466	0.00280886	ATP-dependent DNA helicase Q-like 1 OS=Arabidopsis thaliana GN=RECQL1 PE=2 SV=1
Prupe.2G117000	0.688486	0.000588505	0.00324974	E3 ubiquitin-protein ligase RNF12-B OS=Xenopus laevis GN=rnf12-b PE=2 SV=1
Prupe.2G102900	0.68784	0.000226704	0.00143522	Pentatricopeptide repeat-containing protein At5g01110 OS=Arabidopsis thaliana GN=At5g01110 PE=2 SV=1
Prupe.5G135300	0.686193	0.00826754	0.0282444	Unknown Protein Function
Prupe.5G035200	0.68539	2.65e-06	3.04e-05	Ubiquitin carboxyl-terminal hydrolase 21 OS=Arabidopsis thaliana GN=UBP21 PE=2 SV=1
Prupe.4G228300	0.685359	0.00396823	0.0156585	Unknown Protein Function
Prupe.3G217900	0.684788	9.74e-12	4.49e-10	Glutamate receptor 3.4 OS=Arabidopsis thaliana GN=GLR3.4 PE=2 SV=2
Prupe.7G052800	0.684305	0.010581	0.0342426	Bifunctional monodehydroascorbate reductase and carbonic anhydrase nectarin-3 OS=Nicotiana langsdorffii x Nicotiana sanderae GN=NEC3 PE=1 SV=1
Prupe.2G294300	0.682626	0.000762395	0.00402384	Unknown Protein Function
Prupe.1G236200	0.682153	3.99e-09	9.83e-08	Unknown Protein Function
Prupe.1G191700	0.682114	0.00105776	0.00528073	Unknown Protein Function
Prupe.3G167800	0.682035	0.00635447	0.0227635	Receptor-like protein kinase OS=Ipomoea nil GN=INRPK1 PE=2 SV=2
Prupe.4G187700	0.681106	7.95e-06	7.93e-05	Unknown Protein Function
Prupe.8G200100	0.681017	0.000145678	0.000986177	Probable methionine--tRNA ligase OS=Oryza sativa subsp. japonica GN=Os06g0508700 PE=2 SV=2
Prupe.2G101900	0.680477	0.00133603	0.0064022	TMV resistance protein N OS=Nicotiana glutinosa GN=N PE=1 SV=1
Prupe.5G165400	0.679905	0.000299621	0.0018261	Unknown Protein Function
Prupe.3G025900	0.679301	0.00242656	0.0104916	Lupeol synthase OS=Ricinus communis PE=1 SV=1
Prupe.1G325900	0.67909	6.99e-09	1.59e-07	Nudix hydrolase 25 OS=Arabidopsis thaliana GN=NUDT25 PE=1 SV=1
Prupe.6G067400	0.678019	8.08e-10	2.33e-08	Unknown Protein Function
Prupe.1G115500	0.676543	1.91e-05	0.000171957	DNA replication complex GINS protein SLD5 OS=Rattus norvegicus GN=Gins4 PE=2 SV=1
Prupe.8G067900	0.676451	7.17e-06	7.27e-05	Peptidyl-prolyl cis-trans isomerase FKBP12 OS=Vicia faba GN=FKBP12 PE=1 SV=1
Prupe.3G237300	0.675741	0.0150912	0.0459147	Unknown Protein Function
Prupe.8G058500	0.675226	0.00306867	0.0126527	Unknown Protein Function
Prupe.8G201100	0.675022	0.000482402	0.00275076	Small ubiquitin-related modifier 1 OS=Arabidopsis thaliana GN=SUMO1 PE=1 SV=2
Prupe.7G109600	0.67488	1.2e-13	8.87e-12	Heme-binding-like protein At3g10130, chloroplastic OS=Arabidopsis thaliana GN=At3g10130 PE=2 SV=1
Prupe.6G253500	0.674647	4.67e-08	8.42e-07	Putative E3 ubiquitin-protein ligase XBAT31 OS=Arabidopsis thaliana GN=XBAT31 PE=2 SV=1
Prupe.7G210300	0.674574	0.000193685	0.00125092	Unknown Protein Function
Prupe.8G217000	0.674328	0.000191521	0.00123855	Probable LRR receptor-like serine/threonine-protein kinase At4g08850 OS=Arabidopsis thaliana GN=At4g08850 PE=2 SV=3
Prupe.6G229000	0.674261	0.000672687	0.0036165	Transcription factor MYB44 OS=Arabidopsis thaliana GN=MYB44 PE=2 SV=1
Prupe.1G121600	0.672582	0.00656125	0.0233485	Unknown Protein Function
Prupe.1G485100	0.671179	2.23e-11	9.49e-10	Unknown Protein Function
Prupe.6G302700	0.67068	4.29e-08	7.84e-07	Germin-like protein subfamily 2 member 1 OS=Arabidopsis thaliana GN=GLP4 PE=2 SV=2
Prupe.4G157800	0.67048	0.000431954	0.00249422	Probable leucine-rich repeat receptor-like serine/threonine-protein kinase At3g14840 OS=Arabidopsis thaliana GN=LRR-RLK PE=2 SV=1
Prupe.5G158800	0.670036	4.06e-05	0.000330521	Zinc finger CCCH domain-containing protein 67 OS=Arabidopsis thaliana GN=At5g63260 PE=2 SV=2
Prupe.4G219300	0.669983	0.00156528	0.00728044	Ribonuclease 3-like protein 2 OS=Arabidopsis thaliana GN=RTL2 PE=1 SV=1
Prupe.3G287000	0.668782	7.77e-08	1.33e-06	ADP-ribosylation factor OS=Zea mays GN=ARF1 PE=2 SV=2
Prupe.5G181000	0.668497	6.52e-07	8.76e-06	Senescence-associated carboxylesterase 101 OS=Arabidopsis thaliana GN=SAG101 PE=1 SV=1
Prupe.7G194800	0.667894	1.23e-09	3.42e-08	Protein TIFY 10A OS=Arabidopsis thaliana GN=TIFY10A PE=1 SV=1
Prupe.7G086100	0.667725	0.0161698	0.0485896	Eukaryotic translation initiation factor 3 subunit C OS=Medicago truncatula GN=TIF3C1 PE=2 SV=1
Prupe.2G173300	0.667067	5.64e-05	0.00043789	G-type lectin S-receptor-like serine/threonine-protein kinase SD2-2 OS=Arabidopsis thaliana GN=SD22 PE=1 SV=1
Prupe.7G268300	0.666741	0.0014567	0.00687755	Dual specificity protein kinase shkC OS=Dictyostelium discoideum GN=shkC PE=3 SV=1
Prupe.2G202400	0.6665	3.93e-06	4.29e-05	NAC domain-containing protein 74 OS=Oryza sativa subsp. japonica GN=NAC74 PE=2 SV=1
Prupe.2G313600	0.665987	0.00288709	0.0120498	Unknown Protein Function
Prupe.5G070300	0.665326	0.0121193	0.0383222	Probable tyrosine-protein phosphatase At1g05000 OS=Arabidopsis thaliana GN=At1g05000 PE=1 SV=1
Prupe.1G388400	0.664952	4.44e-05	0.000359056	Molybdenum cofactor sulfurase OS=Solanum lycopersicum GN=FLACCA PE=2 SV=1
Prupe.1G286200	0.663612	1.35e-07	2.19e-06	Glucan endo-1,3-beta-glucosidase-like protein 3 OS=Arabidopsis thaliana GN=At5g08000 PE=1 SV=1
Prupe.2G085300	0.663457	0.00174447	0.00797304	Cyanidin-3-O-glucoside 2-O-glucuronosyltransferase OS=Bellis perennis GN=UGAT PE=1 SV=1
Prupe.8G029800	0.663026	0.000130065	0.000895805	Protein PHLOEM PROTEIN 2-LIKE A1 OS=Arabidopsis thaliana GN=PP2A1 PE=2 SV=1
Prupe.7G116000	0.662918	0.00334914	0.0136193	UPF0481 protein At3g47200 OS=Arabidopsis thaliana GN=At3g47200 PE=2 SV=1
Prupe.2G005300	0.662477	1.41e-08	2.93e-07	Linoleate 13S-lipoxygenase 2-1, chloroplastic OS=Solanum tuberosum GN=LOX2.1 PE=1 SV=1
Prupe.8G184900	0.661858	0.000176377	0.00115351	TMV resistance protein N OS=Nicotiana glutinosa GN=N PE=1 SV=1
Prupe.2G222100	0.661642	7.72e-06	7.73e-05	Unknown Protein Function
Prupe.7G183100	0.661511	6.42e-05	0.000490601	DNA (cytosine-5)-methyltransferase 1 OS=Arabidopsis thaliana GN=DMT1 PE=1 SV=1
Prupe.7G159000	0.661477	0.00153272	0.00715398	Probable mitochondrial chaperone bcs1 OS=Schizosaccharomyces pombe (strain 972 / ATCC 24843) GN=SPAC644.07 PE=2 SV=1
Prupe.2G193500	0.661421	8.91e-06	8.82e-05	Unknown Protein Function
Prupe.8G003600	0.66124	0.000776831	0.0040857	Unknown Protein Function
Prupe.8G043700	0.660972	0.000958519	0.00487261	Polyadenylate-binding protein 5 OS=Arabidopsis thaliana GN=PAB5 PE=1 SV=3
Prupe.6G253300	0.660422	0.0156468	0.0472797	Dof zinc finger protein DOF2.4 OS=Arabidopsis thaliana GN=DOF2.4 PE=2 SV=1
Prupe.I003000	0.65929	2.71e-09	6.94e-08	Cinnamoyl-CoA reductase 1 OS=Arabidopsis thaliana GN=CCR1 PE=1 SV=1
Prupe.3G187900	0.659244	0.00265883	0.0112628	Unknown Protein Function
Prupe.2G198600	0.659214	0.0145684	0.0446218	Protein YLS9 OS=Arabidopsis thaliana GN=YLS9 PE=2 SV=1
Prupe.1G064600	0.65906	2.65e-10	8.49e-09	Unknown Protein Function
Prupe.2G301900	0.658789	0.0103323	0.0336245	DNA-directed primase/polymerase protein OS=Danio rerio GN=primpol PE=2 SV=2
Prupe.6G355600	0.658621	0.00117155	0.00576086	Unknown Protein Function
Prupe.1G367000	0.658305	0.000116345	0.000814362	Protein disulfide-isomerase LQY1 OS=Arabidopsis thaliana GN=LQY1 PE=1 SV=1
Prupe.8G038900	0.658219	0.00293333	0.0122157	Peroxidase 12 OS=Arabidopsis thaliana GN=PER12 PE=1 SV=1
Prupe.1G126300	0.658089	2.55e-05	0.000221318	COBRA-like protein 7 OS=Arabidopsis thaliana GN=COBL7 PE=1 SV=2
Prupe.3G087300	0.657414	8.07e-07	1.06e-05	Unknown Protein Function
Prupe.1G305100	0.657199	0.00103829	0.00520254	Leucoanthocyanidin reductase OS=Desmodium uncinatum GN=LAR PE=1 SV=1
Prupe.5G040400	0.657171	0.0101576	0.0331864	NAC domain-containing protein 78 OS=Arabidopsis thaliana GN=NAC078 PE=2 SV=2
Prupe.3G296100	0.656573	7.39e-11	2.73e-09	Alpha/beta hydrolase domain-containing protein 17A OS=Homo sapiens GN=ABHD17A PE=1 SV=1
Prupe.1G070300	0.655974	0.000874446	0.00451387	Probable RNA helicase SDE3 OS=Arabidopsis thaliana GN=SDE3 PE=1 SV=1
Prupe.4G055500	0.655871	0.00231189	0.0100857	Pathogenesis-related genes transcriptional activator PTI5 OS=Solanum lycopersicum GN=PTI5 PE=2 SV=1
Prupe.7G068000	0.655052	7.64e-06	7.68e-05	Carboxyl-terminal-processing protease OS=Synechocystis sp. (strain PCC 6803 / Kazusa) GN=ctpA PE=3 SV=1
Prupe.2G185900	0.654882	0.00143883	0.00680382	BTB/POZ domain-containing protein At4g08455 OS=Arabidopsis thaliana GN=At4g08455 PE=1 SV=1
Prupe.8G150900	0.654739	3.25e-05	0.000273079	Tubulin alpha chain OS=Prunus dulcis GN=TUBA PE=2 SV=1
Prupe.1G140500	0.654341	0.00227935	0.00996685	Monothiol glutaredoxin-S10 OS=Arabidopsis thaliana GN=GRXS10 PE=3 SV=1
Prupe.2G022900	0.653568	1.05e-05	0.000101909	Putative disease resistance RPP13-like protein 1 OS=Arabidopsis thaliana GN=RPPL1 PE=3 SV=1
Prupe.8G151000	0.653242	5.59e-06	5.82e-05	Unknown Protein Function
Prupe.8G137700	0.652854	0.00160407	0.00743099	Cyclin-A3-4 OS=Arabidopsis thaliana GN=CYCA3-4 PE=1 SV=1
Prupe.1G174400	0.652702	1.98e-08	3.94e-07	30S ribosomal protein S1, chloroplastic OS=Spinacia oleracea GN=RPS1 PE=1 SV=1
Prupe.1G230800	0.652541	0.00885309	0.0297516	Geraniol 8-hydroxylase OS=Swertia mussotii GN=CYP76B10 PE=1 SV=1
Prupe.6G332500	0.652122	8.68e-07	1.13e-05	Histidine-containing phosphotransfer protein 1 OS=Arabidopsis thaliana GN=AHP1 PE=1 SV=1
Prupe.8G262600	0.651519	0.00858741	0.0290535	Poly [ADP-ribose] polymerase 2 OS=Arabidopsis thaliana GN=PARP2 PE=2 SV=1
Prupe.2G231900	0.651119	8.36e-11	3.04e-09	Unknown Protein Function
Prupe.4G053100	0.650526	3.24e-07	4.78e-06	Receptor-like protein kinase HSL1 OS=Arabidopsis thaliana GN=HSL1 PE=2 SV=1
Prupe.1G267700	0.649211	1.67e-08	3.39e-07	Protein TWIN LOV 1 OS=Arabidopsis thaliana GN=TLP1 PE=1 SV=2
Prupe.3G112600	0.648988	0.00072584	0.00386076	E3 ubiquitin-protein ligase RING1-like OS=Arabidopsis thaliana GN=At3g19950 PE=1 SV=1
Prupe.6G244600	0.648866	0.000116256	0.000814362	TBC1 domain family member 9 OS=Homo sapiens GN=TBC1D9 PE=2 SV=2
Prupe.4G264000	0.648317	5.51e-07	7.6e-06	Dihydropyrimidinase OS=Dictyostelium discoideum GN=pyd2 PE=1 SV=1
Prupe.1G459100	0.648264	0.0036629	0.014677	Probable WRKY transcription factor 11 OS=Arabidopsis thaliana GN=WRKY11 PE=2 SV=2
Prupe.4G014700	0.64821	1.83e-06	2.19e-05	Unknown Protein Function
Prupe.6G264600	0.648064	1.08e-08	2.31e-07	Unknown Protein Function
Prupe.1G336500	0.647507	1.76e-09	4.73e-08	Zinc finger protein 4 OS=Arabidopsis thaliana GN=ZFP4 PE=2 SV=2
Prupe.6G315200	0.647442	8.97e-06	8.85e-05	Unknown Protein Function
Prupe.2G181800	0.646826	4.02e-06	4.36e-05	BON1-associated protein 2 OS=Arabidopsis thaliana GN=BAP2 PE=1 SV=1
Prupe.1G097600	0.646672	1.63e-08	3.32e-07	Unknown Protein Function
Prupe.3G190200	0.646558	0.00468566	0.0178978	Unknown Protein Function
Prupe.2G026800	0.646509	0.00368097	0.0147337	Protein IQ-DOMAIN 14 OS=Arabidopsis thaliana GN=IQD14 PE=1 SV=1
Prupe.7G107800	0.64641	0.00885256	0.0297516	Heat shock cognate 70 kDa protein OS=Petunia hybrida GN=HSP70 PE=2 SV=1
Prupe.4G002400	0.64595	0.00170936	0.00783593	BTB/POZ domain-containing protein At5g47800 OS=Arabidopsis thaliana GN=At5g47800 PE=2 SV=1
Prupe.6G275200	0.645925	0.00712698	0.025077	Putative receptor-like protein kinase At3g47110 OS=Arabidopsis thaliana GN=At3g47110 PE=3 SV=1
Prupe.5G100700	0.645367	6.14e-05	0.000471444	Transcription factor GLABRA 3 OS=Arabidopsis thaliana GN=GL3 PE=1 SV=1
Prupe.2G283900	0.644844	4.11e-05	0.000333968	CDGSH iron-sulfur domain-containing protein NEET OS=Arabidopsis thaliana GN=NEET PE=1 SV=1
Prupe.3G108600	0.644424	0.00917551	0.0306094	Unknown Protein Function
Prupe.6G001500	0.643634	1.06e-12	6.24e-11	E3 ubiquitin-protein ligase RING1-like OS=Arabidopsis thaliana GN=At3g19950 PE=1 SV=1
Prupe.2G010000	0.643374	0.00314814	0.0129207	60S ribosomal protein L31 OS=Perilla frutescens GN=RPL31 PE=2 SV=1
Prupe.3G245100	0.643357	0.00342078	0.0138507	Zinc finger protein CONSTANS-LIKE 2 OS=Arabidopsis thaliana GN=COL2 PE=1 SV=1
Prupe.8G226100	0.643134	4.7e-05	0.000376398	Unknown Protein Function
Prupe.5G201900	0.641359	0.00926252	0.030845	Unknown Protein Function
Prupe.5G209200	0.640855	0.00948085	0.0314121	Isoaspartyl peptidase/L-asparaginase 1 OS=Arabidopsis thaliana GN=At5g08100 PE=1 SV=2
Prupe.1G110600	0.640748	0.0011058	0.00547016	Unknown Protein Function
Prupe.8G240700	0.640527	0.000856198	0.00443642	ARM REPEAT PROTEIN INTERACTING WITH ABF2 OS=Arabidopsis thaliana GN=ARIA PE=1 SV=2
Prupe.5G210800	0.640316	2e-06	2.36e-05	UDP-glycosyltransferase 89B1 OS=Arabidopsis thaliana GN=UGT89B1 PE=2 SV=2
Prupe.6G271600	0.640291	6.32e-09	1.47e-07	Transcription factor DIVARICATA OS=Antirrhinum majus GN=DIVARICATA PE=2 SV=1
Prupe.1G545900	0.639426	2.54e-08	4.93e-07	Ankyrin repeat-containing protein At3g12360 OS=Arabidopsis thaliana GN=At3g12360 PE=2 SV=1
Prupe.5G026200	0.639099	0.000694341	0.00371682	Pentatricopeptide repeat-containing protein At1g31920 OS=Arabidopsis thaliana GN=PCMP-H11 PE=2 SV=1
Prupe.4G202600	0.638733	0.000366485	0.00217548	Uncharacterized protein At5g06450 OS=Arabidopsis thaliana GN=At5g06450 PE=1 SV=1
Prupe.2G177000	0.638206	0.0106993	0.0345809	Unknown Protein Function
Prupe.8G169400	0.637254	0.00488313	0.0184368	Unknown Protein Function
Prupe.4G234300	0.637035	0.00308106	0.0126895	Thioredoxin Y1, chloroplastic OS=Arabidopsis thaliana GN=At1g76760 PE=2 SV=1
Prupe.1G462900	0.636915	0.00886154	0.0297667	Guanine nucleotide-binding protein subunit gamma 1 OS=Arabidopsis thaliana GN=GG1 PE=1 SV=1
Prupe.1G010700	0.636669	0.00134149	0.00642224	Disease resistance protein RGA2 OS=Solanum bulbocastanum GN=RGA2 PE=1 SV=1
Prupe.5G074700	0.636185	0.000154734	0.00103814	TMV resistance protein N OS=Nicotiana glutinosa GN=N PE=1 SV=1
Prupe.6G323300	0.636065	0.00821986	0.0281263	Unknown Protein Function
Prupe.2G272500	0.635546	0.0015732	0.00731503	Ethylene-responsive transcription factor ERF106 OS=Arabidopsis thaliana GN=ERF106 PE=2 SV=1
Prupe.6G166800	0.633898	4.54e-05	0.000366209	Crossover junction endonuclease EME1B OS=Arabidopsis thaliana GN=EME1B PE=1 SV=1
Prupe.6G150900	0.633653	1.18e-12	6.85e-11	Abscisic-aldehyde oxidase OS=Arabidopsis thaliana GN=AAO3 PE=1 SV=1
Prupe.6G250900	0.633287	0.00207453	0.00921318	Unknown Protein Function
Prupe.2G300200	0.633145	3.29e-05	0.000276041	Probable receptor-like protein kinase At5g24010 OS=Arabidopsis thaliana GN=At5g24010 PE=1 SV=1
Prupe.6G101300	0.632512	6.56e-05	0.000498193	Wall-associated receptor kinase-like 20 OS=Arabidopsis thaliana GN=WAKL20 PE=2 SV=1
Prupe.1G118300	0.632308	0.000608069	0.00332603	Unknown Protein Function
Prupe.2G099800	0.632156	0.00649132	0.0231545	Crossover junction endonuclease MUS81 OS=Arabidopsis thaliana GN=MUS81 PE=1 SV=1
Prupe.4G098400	0.631943	2.18e-06	2.54e-05	Reticuline oxidase-like protein OS=Arabidopsis thaliana GN=At4g20830 PE=1 SV=2
Prupe.5G154100	0.631455	0.00284834	0.0119312	4-coumarate--CoA ligase-like 9 OS=Arabidopsis thaliana GN=4CLL9 PE=1 SV=2
Prupe.5G077100	0.631139	0.000176471	0.00115362	Unknown Protein Function
Prupe.5G004300	0.63063	0.00770474	0.0266547	Unknown Protein Function
Prupe.7G266600	0.630549	6.81e-11	2.55e-09	Calcium sensing receptor, chloroplastic OS=Arabidopsis thaliana GN=CAS PE=1 SV=1
Prupe.8G077600	0.630515	7.86e-10	2.28e-08	Putative disease resistance protein RGA1 OS=Solanum bulbocastanum GN=RGA1 PE=2 SV=2
Prupe.5G050400	0.6304	4.67e-05	0.000374372	Unknown Protein Function
Prupe.3G263100	0.630349	9.86e-07	1.26e-05	Phosphate metabolism protein 7 OS=Saccharomyces cerevisiae (strain ATCC 204508 / S288c) GN=PHM7 PE=1 SV=1
Prupe.7G203400	0.63025	4.88e-10	1.48e-08	Phospholipid:diacylglycerol acyltransferase 1 OS=Arabidopsis thaliana GN=PDAT1 PE=2 SV=1
Prupe.3G174500	0.630066	0.00148596	0.00697841	Probable receptor-like protein kinase At2g42960 OS=Arabidopsis thaliana GN=At2g42960 PE=3 SV=1
Prupe.5G240800	0.629828	4.19e-06	4.54e-05	Probable cyclic nucleotide-gated ion channel 20, chloroplastic OS=Arabidopsis thaliana GN=CNGC20 PE=2 SV=1
Prupe.7G054300	0.629681	0.00334131	0.0135948	Calcium-transporting ATPase 4, plasma membrane-type OS=Arabidopsis thaliana GN=ACA4 PE=1 SV=1
Prupe.2G207300	0.629412	2.83e-05	0.000242907	Transcription factor bHLH155 OS=Arabidopsis thaliana GN=BHLH155 PE=2 SV=1
Prupe.1G558100	0.629397	4.41e-05	0.000356528	Non-specific lipid-transfer protein-like protein At5g64080 OS=Arabidopsis thaliana GN=At5g64080 PE=1 SV=1
Prupe.1G556200	0.6289	2.06e-09	5.47e-08	Receptor-like protein kinase HAIKU2 OS=Arabidopsis thaliana GN=IKU2 PE=1 SV=1
Prupe.7G012000	0.628721	1.92e-06	2.28e-05	TMV resistance protein N OS=Nicotiana glutinosa GN=N PE=1 SV=1
Prupe.1G199100	0.628505	0.00015339	0.00103097	Putative BPI/LBP family protein At1g04970 OS=Arabidopsis thaliana GN=At1g04970 PE=2 SV=1
Prupe.1G072500	0.628004	1.04e-05	0.000101476	Choline monooxygenase, chloroplastic OS=Arabidopsis thaliana GN=At4g29890 PE=2 SV=2
Prupe.5G104400	0.627843	0.00602875	0.0217834	BTB/POZ domain-containing protein At1g63850 OS=Arabidopsis thaliana GN=At1g63850 PE=1 SV=1
Prupe.6G083400	0.627666	0.000409414	0.00238144	TMV resistance protein N OS=Nicotiana glutinosa GN=N PE=1 SV=1
Prupe.6G149000	0.62723	0.00257231	0.0109673	Phragmoplast orienting kinesin 2 OS=Arabidopsis thaliana GN=POK2 PE=2 SV=1
Prupe.2G142300	0.626924	2.23e-05	0.000196842	Arginase 1, mitochondrial OS=Arabidopsis thaliana GN=ARGAH1 PE=2 SV=1
Prupe.8G195800	0.62672	4.39e-10	1.35e-08	Putative quinone-oxidoreductase homolog, chloroplastic OS=Arabidopsis thaliana GN=At4g13010 PE=2 SV=1
Prupe.1G293100	0.626244	4.64e-07	6.55e-06	Unknown Protein Function
Prupe.5G178200	0.625543	0.00836166	0.0284626	UDP-glycosyltransferase 74B1 OS=Arabidopsis thaliana GN=UGT74B1 PE=1 SV=1
Prupe.1G397600	0.625527	0.00173965	0.00795373	Protein ASPARTIC PROTEASE IN GUARD CELL 2 OS=Arabidopsis thaliana GN=ASPG2 PE=2 SV=1
Prupe.4G087200	0.625451	0.0135788	0.0421226	Probable mediator of RNA polymerase II transcription subunit 19b OS=Arabidopsis thaliana GN=MED19B PE=2 SV=1
Prupe.2G262000	0.625207	3.22e-08	6.04e-07	Macro domain-containing protein VPA0103 OS=Vibrio parahaemolyticus serotype O3:K6 (strain RIMD 2210633) GN=VPA0103 PE=4 SV=1
Prupe.1G075000	0.62506	4.83e-06	5.13e-05	Unknown Protein Function
Prupe.3G186600	0.625057	0.00306654	0.0126514	Unknown Protein Function
Prupe.1G042300	0.62491	0.00907553	0.0303095	Unknown Protein Function
Prupe.5G183300	0.623737	1.25e-07	2.04e-06	Dynein light chain, cytoplasmic OS=Dictyostelium discoideum GN=dlcB PE=3 SV=1
Prupe.8G086100	0.622894	7.3e-12	3.51e-10	GATA transcription factor 5 OS=Arabidopsis thaliana GN=GATA5 PE=2 SV=1
Prupe.1G486900	0.622365	6.18e-07	8.38e-06	Probable receptor-like protein kinase At1g80640 OS=Arabidopsis thaliana GN=At1g80640 PE=2 SV=1
Prupe.8G093900	0.622064	3.03e-08	5.75e-07	Glucose-1-phosphate adenylyltransferase large subunit 1 (Fragment) OS=Solanum tuberosum GN=AGPS1 PE=2 SV=1
Prupe.1G197200	0.621701	6.6e-06	6.77e-05	Unknown Protein Function
Prupe.3G095800	0.621337	0.00814234	0.0279246	Ribonuclease 3-like protein 1 OS=Arabidopsis thaliana GN=RTL1 PE=2 SV=1
Prupe.8G169700	0.621191	6.53e-09	1.51e-07	Hippocampus abundant transcript 1 protein OS=Homo sapiens GN=HIAT1 PE=2 SV=2
Prupe.3G090600	0.620948	4.95e-07	6.9e-06	Haloalkane dehalogenase OS=Xanthobacter flavus GN=dhlA PE=3 SV=1
Prupe.8G189600	0.620591	0.000258446	0.00160909	Serine carboxypeptidase-like 20 OS=Arabidopsis thaliana GN=SCPL20 PE=2 SV=2
Prupe.4G235300	0.619381	0.0124323	0.0391228	ABC transporter C family member 3 OS=Arabidopsis thaliana GN=ABCC3 PE=1 SV=1
Prupe.4G107900	0.619239	0.000204607	0.00130868	Putative E3 ubiquitin-protein ligase LIN OS=Medicago truncatula GN=LIN PE=2 SV=1
Prupe.3G003100	0.619138	0.00188521	0.00850294	ABC transporter B family member 11 OS=Arabidopsis thaliana GN=ABCB11 PE=2 SV=1
Prupe.1G081800	0.618785	0.000131428	0.000903951	NifU-like protein 3, chloroplastic OS=Arabidopsis thaliana GN=NIFU3 PE=2 SV=1
Prupe.2G251000	0.617966	1.64e-05	0.000151156	Zinc finger CCCH domain-containing protein 29 OS=Arabidopsis thaliana GN=At2g40140 PE=2 SV=1
Prupe.1G222300	0.617956	8.59e-10	2.47e-08	Unknown Protein Function
Prupe.3G180300	0.617033	0.0114281	0.0365049	Unknown Protein Function
Prupe.2G203000	0.616846	0.0129309	0.04048	Unknown Protein Function
Prupe.6G214500	0.616373	0.0154198	0.0467631	F-box protein At3g07870 OS=Arabidopsis thaliana GN=At3g07870 PE=2 SV=1
Prupe.3G170800	0.615713	2.11e-07	3.24e-06	Probable rhamnose biosynthetic enzyme 1 OS=Arabidopsis thaliana GN=RHM1 PE=1 SV=1
Prupe.8G147700	0.615621	1.24e-05	0.000118273	Serine carboxypeptidase-like 18 OS=Arabidopsis thaliana GN=SCPL18 PE=2 SV=2
Prupe.1G262000	0.615404	0.000809769	0.00423084	Probable galacturonosyltransferase-like 9 OS=Arabidopsis thaliana GN=GATL9 PE=2 SV=1
Prupe.1G121000	0.61532	0.00224207	0.00983529	Unknown Protein Function
Prupe.3G228100	0.615219	7.74e-07	1.02e-05	Cytochrome b6-f complex iron-sulfur subunit, chloroplastic OS=Pisum sativum GN=petC PE=1 SV=1
Prupe.2G120300	0.614893	0.00452885	0.0174519	Rac-like GTP-binding protein ARAC9 OS=Arabidopsis thaliana GN=ARAC9 PE=2 SV=1
Prupe.1G306400	0.614838	1.48e-06	1.8e-05	Unknown Protein Function
Prupe.4G009500	0.614777	0.0020431	0.00909778	Tonoplast dicarboxylate transporter OS=Arabidopsis thaliana GN=TDT PE=2 SV=2
Prupe.6G230600	0.614713	0.000481565	0.00274799	Probable WRKY transcription factor 7 OS=Arabidopsis thaliana GN=WRKY7 PE=2 SV=1
Prupe.1G314600	0.614227	0.000718106	0.00383041	Unknown Protein Function
Prupe.8G227800	0.614182	0.000134794	0.00092288	Bet1-like SNARE 1-1 OS=Arabidopsis thaliana GN=BET11 PE=1 SV=1
Prupe.3G145000	0.613703	0.00163632	0.00756178	Chloroplastic group IIA intron splicing facilitator CRS1, chloroplastic OS=Zea mays GN=CRS1 PE=1 SV=1
Prupe.5G178900	0.613658	5.04e-07	7e-06	U-box domain-containing protein 38 OS=Arabidopsis thaliana GN=PUB38 PE=1 SV=1
Prupe.7G206100	0.613492	6.34e-06	6.51e-05	Diacylglycerol O-acyltransferase 1 OS=Arabidopsis thaliana GN=DGAT1 PE=1 SV=2
Prupe.2G297800	0.612517	0.0041441	0.0162501	Unknown Protein Function
Prupe.6G079500	0.612189	3.02e-05	0.000256177	Dof zinc finger protein DOF2.4 OS=Arabidopsis thaliana GN=DOF2.4 PE=2 SV=1
Prupe.6G154100	0.611859	3.15e-06	3.54e-05	Unknown Protein Function
Prupe.4G035300	0.61167	0.000124851	0.000864248	Unknown Protein Function
Prupe.8G232200	0.611655	1.62e-08	3.32e-07	Auxin-induced protein AUX28 OS=Glycine max GN=AUX28 PE=2 SV=1
Prupe.2G202800	0.611225	0.00876215	0.0295429	NAC domain-containing protein 89 OS=Arabidopsis thaliana GN=NAC089 PE=1 SV=1
Prupe.1G235900	0.610801	0.00247727	0.0106314	Unknown Protein Function
Prupe.2G111500	0.610675	1.88e-05	0.000169867	ABC transporter C family member 9 OS=Arabidopsis thaliana GN=ABCC9 PE=2 SV=2
Prupe.5G074300	0.610516	3.47e-05	0.000289176	Unknown Protein Function
Prupe.7G244700	0.610466	8.78e-05	0.000642711	Unknown Protein Function
Prupe.6G214800	0.610374	0.0103041	0.0335622	A/G-specific adenine DNA glycosylase OS=Arabidopsis thaliana GN=MYH PE=3 SV=1
Prupe.6G342800	0.610239	1.06e-07	1.76e-06	GDP-mannose 3,5-epimerase 1 OS=Oryza sativa subsp. indica GN=OsI_032456 PE=2 SV=1
Prupe.5G000800	0.608943	6.73e-07	9e-06	UPF0047 protein YjbQ OS=Escherichia coli (strain K12) GN=yjbQ PE=3 SV=1
Prupe.1G294800	0.608435	0.000171659	0.00112657	Abrin-d OS=Abrus precatorius PE=2 SV=1
Prupe.7G003500	0.608097	0.000986893	0.00497816	Unknown Protein Function
Prupe.4G258800	0.60807	5.43e-09	1.29e-07	Serine--glyoxylate aminotransferase OS=Arabidopsis thaliana GN=AGT1 PE=1 SV=2
Prupe.4G064600	0.608066	0.000891058	0.00459282	Probable LRR receptor-like serine/threonine-protein kinase At3g47570 OS=Arabidopsis thaliana GN=At3g47570 PE=2 SV=1
Prupe.8G159400	0.608016	3.42e-09	8.58e-08	5&apos;-methylthioadenosine/S-adenosylhomocysteine nucleosidase 1 OS=Arabidopsis thaliana GN=MTN1 PE=1 SV=1
Prupe.7G078100	0.60796	0.00532392	0.0197491	Disease resistance RPP13-like protein 4 OS=Arabidopsis thaliana GN=RPP13L4 PE=2 SV=2
Prupe.1G118200	0.607327	3.44e-07	5.05e-06	Unknown Protein Function
Prupe.3G073700	0.606703	0.000225624	0.00142959	Unknown Protein Function
Prupe.6G174500	0.606697	0.000188565	0.00122258	Pentatricopeptide repeat-containing protein At3g18110, chloroplastic OS=Arabidopsis thaliana GN=EMB1270 PE=2 SV=2
Prupe.6G182000	0.606684	0.000159881	0.00106507	Unknown Protein Function
Prupe.7G046400	0.606383	0.000926623	0.00474575	Unknown Protein Function
Prupe.2G313700	0.606219	0.00189416	0.00853052	Protein phosphatase 2C 57 OS=Arabidopsis thaliana GN=PPH1 PE=2 SV=2
Prupe.7G230500	0.606203	5.68e-06	5.89e-05	Unknown Protein Function
Prupe.1G212500	0.606	0.00607821	0.0219253	U-box domain-containing protein 43 OS=Arabidopsis thaliana GN=PUB43 PE=2 SV=1
Prupe.2G007000	0.605267	0.00603808	0.0218098	Unknown Protein Function
Prupe.1G364000	0.605206	0.0118556	0.0376547	Pathogenesis-related protein 5 OS=Arabidopsis thaliana GN=At1g75040 PE=1 SV=1
Prupe.2G175600	0.605109	9.45e-07	1.22e-05	Unknown Protein Function
Prupe.2G054500	0.604939	0.0011866	0.0058108	Putative disease resistance RPP13-like protein 1 OS=Arabidopsis thaliana GN=RPPL1 PE=3 SV=1
Prupe.7G088200	0.604411	6.98e-09	1.59e-07	Proton-coupled amino acid transporter 4 OS=Xenopus laevis GN=slc36a4 PE=2 SV=1
Prupe.5G221900	0.603967	0.00698262	0.0246266	RasGAP-activating-like protein 1 OS=Mus musculus GN=Rasal1 PE=2 SV=2
Prupe.5G206100	0.603688	0.00625079	0.0224423	Unknown Protein Function
Prupe.2G110200	0.602965	2.75e-05	0.000236879	Probable serine/threonine-protein kinase At4g35230 OS=Arabidopsis thaliana GN=At4g35230 PE=1 SV=1
Prupe.8G271200	0.602435	0.0105106	0.0340661	Unknown Protein Function
Prupe.2G021800	0.602419	1.46e-12	8.25e-11	Unknown Protein Function
Prupe.6G261300	0.601643	0.00592854	0.0214471	CASP-like protein At3g53850 OS=Arabidopsis thaliana GN=At3g53850 PE=2 SV=1
Prupe.7G137400	0.60156	0.00669031	0.023746	Peptidyl-prolyl cis-trans isomerase CYP40 OS=Arabidopsis thaliana GN=CYP40 PE=2 SV=1
Prupe.6G090400	0.60148	3.24e-05	0.000272319	Mitogen-activated protein kinase homolog NTF6 OS=Nicotiana tabacum GN=NTF6 PE=2 SV=1
Prupe.6G229700	0.601385	1.05e-06	1.34e-05	Cyclin-D3-2 OS=Arabidopsis thaliana GN=CYCD3-2 PE=2 SV=1
Prupe.4G032900	0.601086	0.0010292	0.00516211	G-type lectin S-receptor-like serine/threonine-protein kinase SD1-29 OS=Arabidopsis thaliana GN=SD129 PE=1 SV=1
Prupe.2G179200	0.600916	0.0027905	0.0117223	Delta(8)-fatty-acid desaturase OS=Borago officinalis GN=sld1 PE=1 SV=1
Prupe.4G249800	0.600766	0.00499914	0.0187758	Unknown Protein Function
Prupe.1G167100	0.600672	0.00509054	0.0190383	Protein RALF-like 32 OS=Arabidopsis thaliana GN=RALFL32 PE=3 SV=1
Prupe.6G285900	0.600417	0.000201414	0.00129244	CASP-like protein ARALYDRAFT_321547 OS=Arabidopsis lyrata subsp. lyrata GN=ARALYDRAFT_321547 PE=3 SV=1
Prupe.2G078400	0.599732	0.0099828	0.0327577	Unknown Protein Function
Prupe.1G358700	0.599399	0.00107258	0.00533734	Mechanosensitive ion channel protein 8 OS=Arabidopsis thaliana GN=MSL8 PE=2 SV=2
Prupe.2G232700	0.599376	0.00180568	0.00820325	CASP-like protein POPTRDRAFT_822486 OS=Populus trichocarpa GN=POPTRDRAFT_822486 PE=3 SV=1
Prupe.4G271400	0.599065	0.00399284	0.0157473	ATP-dependent DNA helicase Q-like 4A OS=Arabidopsis thaliana GN=RECQL4A PE=2 SV=1
Prupe.5G235800	0.599036	0.00854299	0.0289488	Cell division cycle-associated protein 7 OS=Bos taurus GN=CDCA7 PE=2 SV=1
Prupe.2G247600	0.59864	0.000680825	0.00365618	Nematode resistance protein-like HSPRO2 OS=Arabidopsis thaliana GN=HSPRO2 PE=1 SV=1
Prupe.7G063100	0.598332	0.000147132	0.000995572	Leucine-rich repeat receptor-like tyrosine-protein kinase At2g41820 OS=Arabidopsis thaliana GN=At2g41820 PE=2 SV=1
Prupe.7G095300	0.598239	0.0018424	0.00833485	Probable RNA-dependent RNA polymerase 4 OS=Oryza sativa subsp. japonica GN=RDR4 PE=2 SV=2
Prupe.4G277200	0.598093	8.83e-08	1.49e-06	Ultraviolet-B receptor UVR8 OS=Arabidopsis thaliana GN=UVR8 PE=1 SV=1
Prupe.5G049600	0.597975	1.82e-05	0.00016441	Unknown Protein Function
Prupe.5G188900	0.597681	0.0013962	0.00663768	Unknown Protein Function
Prupe.1G336000	0.59726	0.000463249	0.00265455	G-type lectin S-receptor-like serine/threonine-protein kinase At1g34300 OS=Arabidopsis thaliana GN=At1g34300 PE=2 SV=1
Prupe.4G013600	0.597081	0.00181625	0.00823884	Probable tyrosine-protein phosphatase At1g05000 OS=Arabidopsis thaliana GN=At1g05000 PE=1 SV=1
Prupe.3G041000	0.596991	5.87e-08	1.03e-06	Disease resistance RPP8-like protein 3 OS=Arabidopsis thaliana GN=RPP8L3 PE=2 SV=1
Prupe.6G275700	0.596464	4.06e-08	7.47e-07	Unknown Protein Function
Prupe.4G096400	0.596039	0.000412188	0.00239572	Cannabidiolic acid synthase-like 1 OS=Cannabis sativa GN=CBDAS2 PE=2 SV=1
Prupe.4G147700	0.59525	9.24e-08	1.55e-06	U6 snRNA-associated Sm-like protein LSm2 OS=Mus musculus GN=Lsm2 PE=3 SV=1
Prupe.6G318400	0.595081	0.00241122	0.0104343	Unknown Protein Function
Prupe.1G305600	0.59468	0.00482305	0.0182972	Probable galacturonosyltransferase-like 3 OS=Arabidopsis thaliana GN=GATL3 PE=2 SV=1
Prupe.8G240900	0.593497	3.1e-07	4.59e-06	RAN GTPase-activating protein 1 OS=Arabidopsis thaliana GN=RANGAP1 PE=1 SV=1
Prupe.4G261100	0.593476	0.0051414	0.0191855	Unknown Protein Function
Prupe.4G284000	0.592297	0.00372467	0.0148769	Putative disease resistance protein RGA3 OS=Solanum bulbocastanum GN=RGA3 PE=2 SV=2
Prupe.6G357400	0.592271	6.32e-05	0.000483518	Unknown Protein Function
Prupe.6G212600	0.592033	0.00287382	0.0120145	LRR receptor-like serine/threonine-protein kinase HSL2 OS=Arabidopsis thaliana GN=HSL2 PE=2 SV=1
Prupe.4G114800	0.591562	0.00159199	0.00738869	Unknown Protein Function
Prupe.3G214600	0.591294	2.58e-08	4.97e-07	Protein usf OS=Aquifex pyrophilus GN=usf PE=4 SV=1
Prupe.8G253900	0.590959	0.000962996	0.00488876	Zinc finger protein CONSTANS-LIKE 13 OS=Arabidopsis thaliana GN=COL13 PE=2 SV=1
Prupe.2G214500	0.590958	0.0102924	0.0335321	Para-aminobenzoate synthase OS=Streptomyces griseus GN=pab PE=3 SV=1
Prupe.2G131300	0.590565	9.13e-09	1.99e-07	Unknown Protein Function
Prupe.8G121500	0.59027	0.00854829	0.0289544	Probable carboxylesterase 13 OS=Arabidopsis thaliana GN=CXE13 PE=1 SV=1
Prupe.5G241000	0.590117	0.016186	0.0486161	Protein REVEILLE 7 OS=Arabidopsis thaliana GN=RVE7 PE=2 SV=1
Prupe.7G001400	0.589949	0.000240256	0.00150979	NAC domain-containing protein 100 OS=Arabidopsis thaliana GN=NAC100 PE=2 SV=1
Prupe.7G194200	0.588961	2.37e-08	4.63e-07	Auxin response factor 19 OS=Arabidopsis thaliana GN=ARF19 PE=1 SV=2
Prupe.7G256500	0.588264	0.000666071	0.0035942	Uncharacterized methyltransferase At2g41040, chloroplastic OS=Arabidopsis thaliana GN=At2g41040 PE=2 SV=1
Prupe.2G243200	0.58771	3.77e-08	6.98e-07	Unknown Protein Function
Prupe.6G270900	0.5877	0.0147121	0.0449705	UPF0503 protein At3g09070, chloroplastic OS=Arabidopsis thaliana GN=At3g09070 PE=1 SV=1
Prupe.3G306700	0.587046	2.16e-05	0.000191732	Unknown Protein Function
Prupe.3G285800	0.586857	4.78e-05	0.000382732	Unknown Protein Function
Prupe.3G112200	0.585565	0.000706531	0.00377402	F-box protein At3g07870 OS=Arabidopsis thaliana GN=At3g07870 PE=2 SV=1
Prupe.8G230500	0.585318	0.0143433	0.0440399	40S ribosomal protein S15 OS=Oryza sativa subsp. japonica GN=RPS15 PE=2 SV=2
Prupe.2G030600	0.585012	6.39e-08	1.11e-06	U-box domain-containing protein 43 OS=Arabidopsis thaliana GN=PUB43 PE=2 SV=1
Prupe.5G189700	0.584822	5.89e-05	0.000454766	Pectinesterase 1 OS=Arabidopsis thaliana GN=PME1 PE=2 SV=1
Prupe.4G025500	0.584029	8.02e-05	0.000594239	Pentatricopeptide repeat-containing protein At4g21170 OS=Arabidopsis thaliana GN=At4g21170 PE=3 SV=2
Prupe.1G197100	0.58342	0.000667422	0.00359447	Salt tolerance protein OS=Arabidopsis thaliana GN=STO PE=1 SV=1
Prupe.1G070200	0.583111	0.00319368	0.013081	Probable RNA helicase SDE3 OS=Arabidopsis thaliana GN=SDE3 PE=1 SV=1
Prupe.5G021800	0.583065	0.000666413	0.0035942	F-box/FBD/LRR-repeat protein At1g16930 OS=Arabidopsis thaliana GN=At1g16930 PE=2 SV=1
Prupe.1G304200	0.582351	1.13e-05	0.000108829	Protein CHUP1, chloroplastic OS=Arabidopsis thaliana GN=CHUP1 PE=1 SV=1
Prupe.7G252500	0.581982	0.00302469	0.0125234	Unknown Protein Function
Prupe.2G053700	0.581892	0.000110904	0.000785044	Putative disease resistance RPP13-like protein 1 OS=Arabidopsis thaliana GN=RPPL1 PE=3 SV=1
Prupe.1G524900	0.581806	0.00234344	0.0101938	Putative disease resistance protein RGA3 OS=Solanum bulbocastanum GN=RGA3 PE=2 SV=2
Prupe.1G481000	0.581642	0.00151539	0.00708564	Putative L-ascorbate peroxidase 6 OS=Arabidopsis thaliana GN=APX6 PE=2 SV=1
Prupe.8G034100	0.581283	0.0124217	0.0391057	Unknown Protein Function
Prupe.1G316300	0.58114	0.000118195	0.000825391	Unknown Protein Function
Prupe.7G149000	0.581003	2.13e-12	1.17e-10	BES1/BZR1 homolog protein 2 OS=Arabidopsis thaliana GN=BEH2 PE=1 SV=1
Prupe.8G123600	0.580921	0.00834552	0.0284334	DNA repair and recombination protein RAD54 OS=Oryza sativa subsp. japonica GN=RAD54 PE=1 SV=1
Prupe.4G140100	0.580535	5.47e-10	1.63e-08	F-box/kelch-repeat protein At3g06240 OS=Arabidopsis thaliana GN=At3g06240 PE=2 SV=1
Prupe.1G258700	0.579523	0.00059534	0.00327426	Nucleobase-ascorbate transporter 6 OS=Arabidopsis thaliana GN=NAT6 PE=2 SV=2
Prupe.2G178200	0.57915	7.17e-05	0.000538682	Desiccation protectant protein Lea14 homolog OS=Glycine max PE=2 SV=1
Prupe.4G079600	0.579079	2.93e-08	5.58e-07	Phospho-N-acetylmuramoyl-pentapeptide-transferase homolog OS=Arabidopsis thaliana GN=ATTRANS 11 PE=2 SV=3
Prupe.1G524600	0.578959	0.000219425	0.00139678	RING-H2 finger protein ATL34 OS=Arabidopsis thaliana GN=ATL34 PE=2 SV=1
Prupe.2G201900	0.578632	0.00540272	0.0199528	NAC domain-containing protein 74 OS=Oryza sativa subsp. japonica GN=NAC74 PE=2 SV=1
Prupe.8G244600	0.578347	0.000498375	0.00282569	EID1-like F-box protein 3 OS=Arabidopsis thaliana GN=EDL3 PE=2 SV=1
Prupe.7G259300	0.578278	1.81e-07	2.83e-06	Two-component response regulator ARR12 OS=Arabidopsis thaliana GN=ARR12 PE=2 SV=2
Prupe.6G193400	0.577778	2.91e-08	5.55e-07	Homeobox-leucine zipper protein ATHB-6 OS=Arabidopsis thaliana GN=ATHB-6 PE=1 SV=1
Prupe.1G291200	0.577523	0.000342708	0.00205215	Cytochrome P450 CYP749A22 OS=Panax ginseng PE=2 SV=1
Prupe.5G124000	0.576944	4.37e-10	1.35e-08	Cellulose synthase-like protein G3 OS=Arabidopsis thaliana GN=CSLG3 PE=2 SV=2
Prupe.1G408700	0.5769	0.00843342	0.028642	Unknown Protein Function
Prupe.6G241300	0.5768	6.78e-07	9.05e-06	Unknown Protein Function
Prupe.5G082400	0.576536	0.00812026	0.0278552	Ycf49-like protein OS=Synechocystis sp. (strain PCC 6803 / Kazusa) GN=sll0608 PE=3 SV=1
Prupe.3G006900	0.576322	0.000317542	0.00191903	Unknown Protein Function
Prupe.2G013900	0.576265	0.000284451	0.0017457	Disease resistance protein RGA2 OS=Solanum bulbocastanum GN=RGA2 PE=1 SV=1
Prupe.6G097700	0.57621	0.00139705	0.00663964	Auxin response factor 4 OS=Arabidopsis thaliana GN=ARF4 PE=1 SV=1
Prupe.6G256900	0.575482	0.00123345	0.00600049	Telomere repeat-binding protein 5 OS=Arabidopsis thaliana GN=TRP5 PE=1 SV=2
Prupe.3G012200	0.574264	0.00309628	0.0127426	Protein DJ-1 homolog D OS=Arabidopsis thaliana GN=DJ1D PE=1 SV=1
Prupe.1G147300	0.573465	0.00116662	0.00574223	Peptide methionine sulfoxide reductase B5 OS=Arabidopsis thaliana GN=MSRB5 PE=1 SV=1
Prupe.8G109200	0.573437	7.28e-05	0.000545005	TMV resistance protein N OS=Nicotiana glutinosa GN=N PE=1 SV=1
Prupe.5G052300	0.573338	0.00301502	0.0124868	Novel plant SNARE 11 OS=Arabidopsis thaliana GN=NPSN11 PE=1 SV=2
Prupe.7G186600	0.573318	0.000917333	0.00470779	Nudix hydrolase 20, chloroplastic OS=Arabidopsis thaliana GN=NUDT20 PE=2 SV=1
Prupe.1G471700	0.573172	1.37e-07	2.22e-06	3-hydroxybenzoate 6-hydroxylase OS=Polaromonas naphthalenivorans (strain CJ2) GN=nagX PE=1 SV=1
Prupe.4G242100	0.573031	9.06e-06	8.92e-05	Unknown Protein Function
Prupe.4G110500	0.572801	0.00237644	0.0103105	Protein PHLOEM PROTEIN 2-LIKE A1 OS=Arabidopsis thaliana GN=PP2A1 PE=2 SV=1
Prupe.1G453900	0.5723	0.00358887	0.0144265	DNA polymerase theta OS=Homo sapiens GN=POLQ PE=1 SV=2
Prupe.8G148200	0.572158	6.21e-07	8.41e-06	Serine carboxypeptidase-like 18 OS=Arabidopsis thaliana GN=SCPL18 PE=2 SV=2
Prupe.8G119500	0.571803	1.7e-06	2.03e-05	Polyadenylate-binding protein RBP47B OS=Arabidopsis thaliana GN=RBP47B PE=2 SV=1
Prupe.7G012500	0.571332	1.35e-10	4.61e-09	Cationic amino acid transporter 2, vacuolar OS=Arabidopsis thaliana GN=CAT2 PE=2 SV=1
Prupe.8G176400	0.57091	1.56e-07	2.48e-06	TMV resistance protein N OS=Nicotiana glutinosa GN=N PE=1 SV=1
Prupe.8G048900	0.570856	3.17e-05	0.000267049	ATP synthase delta chain, chloroplastic OS=Nicotiana tabacum GN=ATPD PE=2 SV=1
Prupe.2G237800	0.57075	8.78e-07	1.14e-05	Unknown Protein Function
Prupe.1G489800	0.570228	0.00260466	0.0110832	DNA topoisomerase 2-binding protein 1 OS=Mus musculus GN=Topbp1 PE=2 SV=2
Prupe.6G113800	0.57019	3.66e-06	4.02e-05	Cyclin-dependent kinases regulatory subunit 1 OS=Oryza sativa subsp. japonica GN=CKS1 PE=2 SV=1
Prupe.3G069100	0.570132	7.45e-05	0.000555451	Putative ATP-dependent RNA helicase DDX11-like protein 8 OS=Homo sapiens GN=DDX11L8 PE=1 SV=1
Prupe.6G000700	0.569755	0.000405411	0.00236357	Pentatricopeptide repeat-containing protein At5g56310 OS=Arabidopsis thaliana GN=PCMP-E13 PE=2 SV=1
Prupe.3G131100	0.569708	0.00468863	0.0179046	G-type lectin S-receptor-like serine/threonine-protein kinase At2g19130 OS=Arabidopsis thaliana GN=At2g19130 PE=2 SV=1
Prupe.4G217800	0.569539	0.000437289	0.00252213	60S ribosomal export protein NMD3 OS=Dictyostelium discoideum GN=nmd3 PE=3 SV=1
Prupe.1G283500	0.568751	3.79e-07	5.49e-06	Probable WRKY transcription factor 57 OS=Arabidopsis thaliana GN=WRKY57 PE=2 SV=1
Prupe.7G002600	0.568292	0.00829601	0.0283096	Pentatricopeptide repeat-containing protein At4g13650 OS=Arabidopsis thaliana GN=PCMP-H42 PE=2 SV=2
Prupe.1G381400	0.567643	0.00469089	0.0179087	Unknown Protein Function
Prupe.2G045700	0.56757	0.00223875	0.009825	65-kDa microtubule-associated protein 5 OS=Arabidopsis thaliana GN=MAP65-5 PE=1 SV=2
Prupe.5G072300	0.567109	2.24e-07	3.41e-06	Scarecrow-like protein 6 OS=Arabidopsis thaliana GN=SCL6 PE=1 SV=1
Prupe.8G140900	0.566995	5.37e-06	5.61e-05	Somatic embryogenesis receptor kinase 1 OS=Arabidopsis thaliana GN=SERK1 PE=1 SV=2
Prupe.2G003400	0.566842	6.44e-08	1.12e-06	Callose synthase 2 OS=Arabidopsis thaliana GN=CALS2 PE=2 SV=3
Prupe.2G289300	0.566512	8.32e-10	2.39e-08	Post-GPI attachment to proteins factor 3 OS=Xenopus tropicalis GN=pgap3 PE=2 SV=1
Prupe.7G262000	0.565949	1.27e-06	1.58e-05	BTB/POZ domain-containing protein At2g24240 OS=Arabidopsis thaliana GN=At2g24240 PE=2 SV=1
Prupe.6G186300	0.565545	3.59e-06	3.95e-05	Unknown Protein Function
Prupe.6G242700	0.56539	8.43e-05	0.000618583	Protein REVEILLE 8 OS=Arabidopsis thaliana GN=RVE8 PE=2 SV=1
Prupe.6G336600	0.565123	0.000107413	0.000763205	Unknown Protein Function
Prupe.1G275500	0.564806	9.75e-05	0.000700616	Beta-1,3-galactosyltransferase 15 OS=Arabidopsis thaliana GN=B3GALT15 PE=2 SV=1
Prupe.3G282200	0.564602	0.000697463	0.00373221	Putative cyclic nucleotide-gated ion channel 18 OS=Arabidopsis thaliana GN=CNGC18 PE=3 SV=1
Prupe.7G241400	0.564382	9.03e-05	0.000658412	NHP2-like protein 1 OS=Xenopus tropicalis GN=nhp2l1 PE=2 SV=1
Prupe.3G288900	0.564024	0.0113917	0.0364427	Probable ATP-dependent DNA helicase HFM1 OS=Xenopus tropicalis GN=hfm1 PE=2 SV=1
Prupe.1G301200	0.563928	3.58e-05	0.000296403	Proline-rich receptor-like protein kinase PERK10 OS=Arabidopsis thaliana GN=PERK10 PE=2 SV=2
Prupe.1G112600	0.563867	0.00316582	0.0129861	Unknown Protein Function
Prupe.3G092600	0.563851	0.00462328	0.0177045	Unknown Protein Function
Prupe.8G226000	0.563225	0.00436401	0.0169403	1-aminocyclopropane-1-carboxylate oxidase homolog 1 OS=Arabidopsis thaliana GN=At1g06620 PE=2 SV=1
Prupe.4G275500	0.563169	0.00859958	0.0290816	DNA topoisomerase 3-alpha OS=Homo sapiens GN=TOP3A PE=1 SV=1
Prupe.3G165500	0.563061	8.35e-09	1.85e-07	Microsomal glutathione S-transferase 3 OS=Mus musculus GN=Mgst3 PE=1 SV=1
Prupe.6G064800	0.562938	2.93e-05	0.000250102	Unknown Protein Function
Prupe.7G182800	0.562905	7.29e-05	0.000545617	High mobility group B protein 2 OS=Arabidopsis thaliana GN=HMGB2 PE=1 SV=1
Prupe.6G037500	0.561681	3.87e-05	0.000317609	Werner syndrome ATP-dependent helicase OS=Homo sapiens GN=WRN PE=1 SV=2
Prupe.3G278800	0.560599	2.8e-06	3.18e-05	U-box domain-containing protein 40 OS=Arabidopsis thaliana GN=PUB40 PE=2 SV=2
Prupe.2G217100	0.560368	0.0151873	0.0461697	Unknown Protein Function
Prupe.8G008000	0.560238	4.8e-05	0.000383539	Pentatricopeptide repeat-containing protein At3g26540 OS=Arabidopsis thaliana GN=PCMP-A5 PE=2 SV=1
Prupe.2G250700	0.56022	0.000370698	0.00219616	Unknown Protein Function
Prupe.3G204700	0.56007	6.53e-07	8.76e-06	F-box protein At3g07870 OS=Arabidopsis thaliana GN=At3g07870 PE=2 SV=1
Prupe.4G235100	0.559607	9.74e-12	4.49e-10	ABC transporter C family member 3 OS=Arabidopsis thaliana GN=ABCC3 PE=1 SV=1
Prupe.1G428000	0.559591	0.0164466	0.0492025	Putative cyclin-A3-1 OS=Arabidopsis thaliana GN=CYCA3-1 PE=3 SV=1
Prupe.2G316600	0.55914	0.00702016	0.0247358	Homeobox-leucine zipper protein ATHB-12 OS=Arabidopsis thaliana GN=ATHB-12 PE=2 SV=1
Prupe.6G315800	0.559028	7.65e-06	7.68e-05	DnaJ homolog subfamily B member 6 OS=Homo sapiens GN=DNAJB6 PE=1 SV=2
Prupe.1G367700	0.558657	2.63e-06	3.02e-05	ATP sulfurylase 2 OS=Arabidopsis thaliana GN=APS2 PE=1 SV=1
Prupe.6G192000	0.558636	1.65e-05	0.000152139	Peroxidase 17 OS=Arabidopsis thaliana GN=PER17 PE=2 SV=1
Prupe.2G215300	0.558517	0.00535191	0.0198333	Tetraspanin-6 OS=Arabidopsis thaliana GN=TET6 PE=2 SV=1
Prupe.5G175900	0.558406	0.000449116	0.00258439	Aldehyde dehydrogenase family 2 member B4, mitochondrial OS=Arabidopsis thaliana GN=ALDH2B4 PE=2 SV=1
Prupe.1G211000	0.558088	0.00103371	0.00518302	Respiratory burst oxidase homolog protein D OS=Arabidopsis thaliana GN=RBOHD PE=1 SV=1
Prupe.1G297100	0.558014	0.00833308	0.0284038	Putative pentatricopeptide repeat-containing protein At1g68930 OS=Arabidopsis thaliana GN=PCMP-H22 PE=3 SV=1
Prupe.4G066400	0.557418	0.0009083	0.0046678	Probable WRKY transcription factor 65 OS=Arabidopsis thaliana GN=WRKY65 PE=2 SV=1
Prupe.4G191600	0.557396	1.26e-05	0.000120095	Vesicle-associated protein 4-1 OS=Arabidopsis thaliana GN=PVA41 PE=2 SV=1
Prupe.1G457000	0.557218	2.18e-05	0.000192897	Probable nucleoredoxin 3 OS=Arabidopsis thaliana GN=At4g31240 PE=2 SV=1
Prupe.8G267000	0.556834	0.0103742	0.0337184	Calvin cycle protein CP12-2, chloroplastic OS=Arabidopsis thaliana GN=CP12-2 PE=1 SV=1
Prupe.8G158300	0.556584	3.66e-07	5.32e-06	Pentatricopeptide repeat-containing protein MRL1, chloroplastic OS=Arabidopsis thaliana GN=MRL1 PE=2 SV=2
Prupe.3G038000	0.556286	7.12e-09	1.62e-07	Exocyst complex component EXO70A1 OS=Arabidopsis thaliana GN=EXO70A1 PE=1 SV=1
Prupe.4G012300	0.556216	3.92e-07	5.65e-06	Mitochondrial pyruvate carrier 2 OS=Homo sapiens GN=MPC2 PE=1 SV=1
Prupe.4G057500	0.556106	4.46e-08	8.11e-07	Magnesium-chelatase subunit ChlI, chloroplastic OS=Glycine max GN=CHLI PE=1 SV=1
Prupe.4G107600	0.555856	0.0129346	0.040483	Protein PHLOEM PROTEIN 2-LIKE A1 OS=Arabidopsis thaliana GN=PP2A1 PE=2 SV=1
Prupe.1G254300	0.55534	0.00352321	0.0142081	Deoxynucleoside triphosphate triphosphohydrolase SAMHD1 homolog OS=Dictyostelium discoideum GN=DDB_G0272484 PE=3 SV=1
Prupe.5G161600	0.554963	0.00116929	0.00575349	Unknown Protein Function
Prupe.6G236200	0.554896	4.79e-07	6.72e-06	Auxin response factor 18 OS=Oryza sativa subsp. japonica GN=ARF18 PE=2 SV=1
Prupe.5G213600	0.554837	9.72e-05	0.000699017	Calcium sensing receptor, chloroplastic OS=Arabidopsis thaliana GN=CAS PE=1 SV=1
Prupe.3G137600	0.554659	0.00087334	0.00451161	Serine/threonine-protein kinase TIO OS=Arabidopsis thaliana GN=TIO PE=1 SV=1
Prupe.6G363600	0.554611	0.00107265	0.00533734	Endoribonuclease Dicer homolog 2 OS=Arabidopsis thaliana GN=At3g03300 PE=1 SV=2
Prupe.2G011500	0.554532	0.000107219	0.00076219	Putative disease resistance protein RGA3 OS=Solanum bulbocastanum GN=RGA3 PE=2 SV=2
Prupe.3G104000	0.554405	0.000199192	0.00128334	Probable folate-biopterin transporter 3 OS=Arabidopsis thaliana GN=At1g79710 PE=2 SV=1
Prupe.1G213600	0.554202	2.09e-05	0.000186048	Protein NRT1/ PTR FAMILY 6.1 OS=Arabidopsis thaliana GN=NPF6.1 PE=2 SV=1
Prupe.1G449900	0.553957	1.66e-11	7.24e-10	Casein kinase I isoform delta-like OS=Arabidopsis thaliana GN=At4g26100 PE=2 SV=2
Prupe.1G134400	0.553953	1.27e-06	1.58e-05	Putative E3 ubiquitin-protein ligase LIN-1 OS=Lotus japonicus GN=CERBERUS PE=2 SV=2
Prupe.1G457700	0.553802	3.42e-08	6.38e-07	Putative UDP-sugar transporter DDB_G0278631 OS=Dictyostelium discoideum GN=DDB_G0278631 PE=3 SV=2
Prupe.2G054000	0.553114	0.00166249	0.00766383	Putative disease resistance RPP13-like protein 1 OS=Arabidopsis thaliana GN=RPPL1 PE=3 SV=1
Prupe.1G207700	0.553105	4.77e-06	5.08e-05	Unknown Protein Function
Prupe.1G486600	0.552938	0.00056835	0.00315816	Unknown Protein Function
Prupe.1G230200	0.552642	4.71e-07	6.62e-06	Geraniol 8-hydroxylase OS=Catharanthus roseus GN=CYP76B6 PE=1 SV=1
Prupe.4G205000	0.55239	1.54e-05	0.000142762	Protein translation factor SUI1 homolog 1 OS=Arabidopsis thaliana GN=At4g27130 PE=1 SV=2
Prupe.2G160700	0.551966	0.00237391	0.0103054	(+)-neomenthol dehydrogenase OS=Arabidopsis thaliana GN=SDR1 PE=1 SV=1
Prupe.2G208800	0.551919	1.16e-05	0.000111272	Armadillo repeat-containing kinesin-like protein 1 OS=Arabidopsis thaliana GN=ARK1 PE=1 SV=2
Prupe.1G380800	0.551505	1.76e-05	0.000160146	Unknown Protein Function
Prupe.1G523500	0.551249	3.4e-07	5e-06	Isoamylase 3, chloroplastic OS=Arabidopsis thaliana GN=ISA3 PE=2 SV=2
Prupe.2G039400	0.550868	0.00447855	0.0173267	Unknown Protein Function
Prupe.6G010900	0.549884	0.00682161	0.0241494	Pentatricopeptide repeat-containing protein At5g66520 OS=Arabidopsis thaliana GN=PCMP-H61 PE=2 SV=1
Prupe.6G159900	0.549671	0.000355572	0.00212243	Ribonucleoside-diphosphate reductase large subunit OS=Arabidopsis thaliana GN=RNR1 PE=1 SV=1
Prupe.4G152300	0.549361	4.17e-09	1.02e-07	C2 domain-containing protein At1g53590 OS=Arabidopsis thaliana GN=NTMC2T6.1 PE=1 SV=2
Prupe.7G093500	0.549119	0.000244882	0.0015348	Syntaxin-121 OS=Arabidopsis thaliana GN=SYP121 PE=1 SV=1
Prupe.2G111900	0.548432	2.03e-08	4.02e-07	Haloacid dehalogenase-like hydrolase domain-containing protein Sgpp OS=Arabidopsis thaliana GN=SGPP PE=1 SV=2
Prupe.1G145400	0.548362	1.19e-06	1.5e-05	Histidine-containing phosphotransfer protein 1 OS=Arabidopsis thaliana GN=AHP1 PE=1 SV=1
Prupe.3G213700	0.547419	0.0134736	0.0418309	Condensin complex subunit 2 OS=Arabidopsis thaliana GN=CAPH PE=1 SV=1
Prupe.1G060300	0.546733	0.000768746	0.00405451	Unknown Protein Function
Prupe.4G196200	0.546704	2.23e-05	0.000196842	G-type lectin S-receptor-like serine/threonine-protein kinase SD1-1 OS=Arabidopsis thaliana GN=SD11 PE=1 SV=1
Prupe.1G345300	0.546527	6.5e-07	8.75e-06	Delta(24)-sterol reductase OS=Pisum sativum GN=DIM PE=1 SV=1
Prupe.6G285400	0.54622	3.73e-06	4.09e-05	Unknown Protein Function
Prupe.2G026000	0.545939	5.08e-10	1.53e-08	Zinc finger CCCH domain-containing protein 22 OS=Oryza sativa subsp. japonica GN=Os03g0328900 PE=2 SV=2
Prupe.7G234900	0.545799	4.3e-09	1.04e-07	Serine/threonine protein phosphatase 2A 57 kDa regulatory subunit B&apos; iota isoform OS=Arabidopsis thaliana GN=B&apos;IOTA PE=2 SV=1
Prupe.1G374600	0.545713	3.07e-08	5.81e-07	Mitogen-activated protein kinase homolog 1 OS=Petunia hybrida GN=MPK1 PE=2 SV=1
Prupe.1G249800	0.545671	0.00474371	0.0180691	Protein NSP-INTERACTING KINASE 3 OS=Arabidopsis thaliana GN=NIK3 PE=1 SV=1
Prupe.4G107700	0.54552	0.00892252	0.0299114	Protein PHLOEM PROTEIN 2-LIKE A1 OS=Arabidopsis thaliana GN=PP2A1 PE=2 SV=1
Prupe.7G215800	0.545385	0.000483748	0.00275626	Meiotic nuclear division protein 1 homolog OS=Arabidopsis thaliana GN=MND1 PE=1 SV=1
Prupe.1G360200	0.544993	1.66e-05	0.000152887	Probable nucleoredoxin 2 OS=Oryza sativa subsp. japonica GN=Os01g0794400 PE=2 SV=1
Prupe.3G164900	0.544067	0.000132438	0.000909649	Potassium channel SKOR OS=Arabidopsis thaliana GN=SKOR PE=1 SV=1
Prupe.1G410300	0.543925	0.000711033	0.00379672	Cytochrome P450 711A1 OS=Arabidopsis thaliana GN=CYP711A1 PE=2 SV=1
Prupe.7G158300	0.543656	0.00429133	0.0167272	Unknown Protein Function
Prupe.2G328700	0.543628	0.00020405	0.00130609	Chaperone protein DnaJ OS=Clostridium tetani (strain Massachusetts / E88) GN=dnaJ PE=3 SV=1
Prupe.6G311800	0.543196	1.39e-06	1.7e-05	Transcription factor bHLH149 OS=Arabidopsis thaliana GN=BHLH149 PE=1 SV=1
Prupe.5G237000	0.543147	0.0133908	0.04164	Potassium channel SKOR OS=Arabidopsis thaliana GN=SKOR PE=1 SV=1
Prupe.5G193500	0.543141	7.67e-06	7.68e-05	Probable arabinosyltransferase ARAD1 OS=Arabidopsis thaliana GN=ARAD1 PE=1 SV=1
Prupe.6G253100	0.543029	0.0161343	0.0485093	Xylosyltransferase 1 OS=Canis familiaris GN=XYLT1 PE=2 SV=1
Prupe.3G053200	0.542898	5.46e-08	9.68e-07	Anoctamin-like protein At1g73020 OS=Arabidopsis thaliana GN=At1g73020 PE=1 SV=1
Prupe.7G184000	0.542661	8.11e-05	0.000599698	Probable protein phosphatase 2C 47 OS=Arabidopsis thaliana GN=At3g51470 PE=1 SV=1
Prupe.1G489000	0.542167	0.000180866	0.00117978	Zinc finger CCCH domain-containing protein 7 OS=Arabidopsis thaliana GN=At1g21570 PE=1 SV=1
Prupe.1G334000	0.54197	0.00142504	0.00675344	Adagio protein 3 OS=Arabidopsis thaliana GN=ADO3 PE=1 SV=1
Prupe.2G239400	0.541442	0.000705661	0.00377071	Unknown Protein Function
Prupe.4G047200	0.541246	6.69e-07	8.96e-06	Callose synthase 11 OS=Arabidopsis thaliana GN=CALS11 PE=2 SV=1
Prupe.1G128700	0.54119	0.000604245	0.00331113	Major allergen Pru av 1 OS=Prunus avium GN=PRUA1 PE=1 SV=1
Prupe.3G221900	0.541179	0.010215	0.0333235	Pentatricopeptide repeat-containing protein At3g12770 OS=Arabidopsis thaliana GN=PCMP-H43 PE=2 SV=1
Prupe.1G377000	0.540931	0.00692258	0.0244493	Protein RER1B OS=Arabidopsis thaliana GN=RER1B PE=1 SV=2
Prupe.1G482200	0.540833	0.00248623	0.0106577	Unknown Protein Function
Prupe.1G306100	0.540526	8.11e-06	8.07e-05	Allene oxide cyclase 3, chloroplastic OS=Arabidopsis thaliana GN=AOC3 PE=2 SV=1
Prupe.1G003600	0.539053	2.43e-05	0.000212203	Putative F-box protein PP2-B12 OS=Arabidopsis thaliana GN=PP2B12 PE=4 SV=1
Prupe.3G216500	0.539037	2.59e-08	4.99e-07	Putative zinc metalloprotease slr1821 OS=Synechocystis sp. (strain PCC 6803 / Kazusa) GN=slr1821 PE=3 SV=1
Prupe.3G151300	0.539013	5.73e-06	5.93e-05	Unknown Protein Function
Prupe.5G024500	0.537653	1.22e-07	1.99e-06	Plastidal glycolate/glycerate translocator 1, chloroplastic OS=Arabidopsis thaliana GN=PLGG1 PE=2 SV=1
Prupe.1G145900	0.537371	5.76e-09	1.35e-07	Unknown Protein Function
Prupe.6G203100	0.536916	0.00731355	0.0255898	Unknown Protein Function
Prupe.3G054300	0.53665	0.000241145	0.00151453	Protein EARLY FLOWERING 3 OS=Arabidopsis thaliana GN=ELF3 PE=1 SV=1
Prupe.6G355800	0.536532	0.000549794	0.0030732	Unknown Protein Function
Prupe.6G339500	0.536489	4.75e-05	0.00038044	Serine/threonine-protein kinase WNK1 OS=Arabidopsis thaliana GN=WNK1 PE=1 SV=1
Prupe.8G163900	0.53626	0.00699698	0.0246657	Actin-depolymerizing factor 5 OS=Arabidopsis thaliana GN=ADF5 PE=1 SV=1
Prupe.7G240900	0.536124	5.37e-05	0.000419902	DEAD-box ATP-dependent RNA helicase 52C OS=Oryza sativa subsp. japonica GN=Os11g0599500 PE=3 SV=1
Prupe.6G046900	0.535951	4.66e-08	8.42e-07	Probable WRKY transcription factor 33 OS=Arabidopsis thaliana GN=WRKY33 PE=1 SV=2
Prupe.7G246300	0.535387	0.0155331	0.0470497	Umecyanin OS=Armoracia rusticana PE=1 SV=1
Prupe.6G044100	0.534403	2.93e-05	0.000250408	Biogenesis of lysosome-related organelles complex 1 subunit 1 OS=Arabidopsis thaliana GN=BLOS1 PE=1 SV=1
Prupe.4G160500	0.534	0.000514803	0.00290787	Unknown Protein Function
Prupe.1G279400	0.533793	4.59e-08	8.32e-07	Vesicle transport v-SNARE 12 OS=Arabidopsis thaliana GN=VTI12 PE=1 SV=3
Prupe.2G149200	0.533626	0.00455417	0.017518	Chemocyanin OS=Lilium longiflorum PE=1 SV=1
Prupe.6G358500	0.533376	0.0145181	0.044504	Unknown Protein Function
Prupe.1G286600	0.533218	1.81e-05	0.000163972	Ureide permease 2 OS=Arabidopsis thaliana GN=UPS2 PE=2 SV=2
Prupe.1G489300	0.533127	0.00125233	0.00606802	Histone-lysine N-methyltransferase ASHH2 OS=Arabidopsis thaliana GN=ASHH2 PE=1 SV=1
Prupe.4G248800	0.532542	0.000272265	0.00167845	MATE efflux family protein 1 OS=Arabidopsis thaliana GN=MATE PE=2 SV=2
Prupe.1G563000	0.531822	0.0152225	0.0462674	Separase OS=Arabidopsis thaliana GN=ESP1 PE=2 SV=1
Prupe.7G157800	0.531473	1.3e-08	2.72e-07	Unknown Protein Function
Prupe.8G163200	0.531343	0.000132626	0.000910527	Thaumatin-like protein 1 OS=Prunus persica PE=2 SV=1
Prupe.6G340300	0.530887	0.0040391	0.0158964	Unknown Protein Function
Prupe.6G036400	0.53071	3.01e-07	4.48e-06	Serine/threonine-protein kinase BRI1-like 1 OS=Arabidopsis thaliana GN=BRL1 PE=1 SV=1
Prupe.6G309700	0.530681	0.00478284	0.0181813	PsbP domain-containing protein 1, chloroplastic OS=Arabidopsis thaliana GN=PPD1 PE=1 SV=1
Prupe.1G508400	0.530451	8.14e-08	1.39e-06	Unknown Protein Function
Prupe.2G086600	0.530431	6.05e-05	0.000465179	Unknown Protein Function
Prupe.4G157900	0.529736	0.0120294	0.0381023	Probable LRR receptor-like serine/threonine-protein kinase At1g56140 OS=Arabidopsis thaliana GN=At1g56140 PE=2 SV=2
Prupe.1G580500	0.52973	0.00551974	0.0202853	Cytochrome P450 98A2 OS=Glycine max GN=CYP98A2 PE=2 SV=1
Prupe.3G012800	0.52936	0.00276984	0.0116595	Protein DJ-1 homolog D OS=Arabidopsis thaliana GN=DJ1D PE=1 SV=1
Prupe.3G066500	0.529043	0.000459001	0.00263221	Protein CURVATURE THYLAKOID 1C, chloroplastic OS=Arabidopsis thaliana GN=CURT1C PE=1 SV=1
Prupe.8G139200	0.528985	9.04e-05	0.000658658	Pentatricopeptide repeat-containing protein At5g02860 OS=Arabidopsis thaliana GN=At5g02860 PE=2 SV=1
Prupe.1G489100	0.528754	9.56e-07	1.23e-05	Putative proline-rich receptor-like protein kinase PERK11 OS=Arabidopsis thaliana GN=PERK11 PE=2 SV=2
Prupe.5G116800	0.528486	0.000488642	0.00278204	Putative receptor protein kinase ZmPK1 OS=Zea mays GN=PK1 PE=2 SV=2
Prupe.5G051000	0.528479	0.00753111	0.0261744	Beta-amylase 3, chloroplastic OS=Arabidopsis thaliana GN=BAM3 PE=1 SV=3
Prupe.1G344600	0.527635	4.83e-05	0.000385395	Unknown Protein Function
Prupe.6G251900	0.527464	3.33e-05	0.00027901	Histone H4 OS=Glycine max PE=3 SV=1
Prupe.6G115700	0.527442	0.000756763	0.00399692	Probable E3 ubiquitin-protein ligase rbrA OS=Dictyostelium discoideum GN=rbrA PE=3 SV=1
Prupe.7G200800	0.527422	4.9e-06	5.18e-05	12-oxophytodienoate reductase 3 OS=Solanum lycopersicum GN=OPR3 PE=1 SV=1
Prupe.2G205800	0.526893	2.28e-05	0.000200899	Pullulanase 1, chloroplastic OS=Arabidopsis thaliana GN=PU1 PE=2 SV=2
Prupe.1G535100	0.526641	0.000147794	0.000999604	Kinesin-4 OS=Arabidopsis thaliana GN=ATK4 PE=1 SV=2
Prupe.2G210600	0.526158	0.000919184	0.00471369	ABC transporter G family member 28 OS=Arabidopsis thaliana GN=ABCG28 PE=3 SV=1
Prupe.6G175200	0.525875	5.79e-05	0.000447676	Unknown Protein Function
Prupe.1G557200	0.525743	0.00734853	0.0256942	TMV resistance protein N OS=Nicotiana glutinosa GN=N PE=1 SV=1
Prupe.4G118800	0.525564	0.000415885	0.0024112	Pentatricopeptide repeat-containing protein At4g20090 OS=Arabidopsis thaliana GN=EMB1025 PE=3 SV=1
Prupe.2G047300	0.524986	0.000161608	0.00107562	Cysteine proteinase inhibitor 6 OS=Arabidopsis thaliana GN=CYS6 PE=1 SV=2
Prupe.8G060200	0.524333	0.000940143	0.00480191	Tobamovirus multiplication protein 1 OS=Arabidopsis thaliana GN=TOM1 PE=1 SV=1
Prupe.5G059800	0.524315	1.55e-07	2.47e-06	Unknown Protein Function
Prupe.1G041100	0.524261	5.44e-10	1.63e-08	Unknown Protein Function
Prupe.2G029500	0.523889	2.69e-07	4.06e-06	Unknown Protein Function
Prupe.2G220900	0.523842	1.69e-06	2.03e-05	Adenylate kinase 1, mitochondrial OS=Arabidopsis thaliana GN=At2g37250 PE=2 SV=1
Prupe.3G004100	0.523783	6.22e-05	0.000477096	Chlorophyll a-b binding protein 16, chloroplastic OS=Nicotiana tabacum GN=CAB16 PE=2 SV=1
Prupe.8G075600	0.523531	2.84e-07	4.27e-06	Mitotic-spindle organizing protein 1B OS=Arabidopsis thaliana GN=GIP1 PE=1 SV=1
Prupe.4G197100	0.523351	6.79e-09	1.56e-07	DAG protein, chloroplastic OS=Antirrhinum majus GN=DAG PE=2 SV=1
Prupe.7G197200	0.523309	0.0024753	0.010626	Unknown Protein Function
Prupe.3G121800	0.523048	0.00210622	0.00932089	Unknown Protein Function
Prupe.6G037200	0.522758	0.000117713	0.000822788	CBS domain-containing protein CBSX3, mitochondrial OS=Arabidopsis thaliana GN=CBSX3 PE=1 SV=1
Prupe.5G065400	0.522057	4.26e-05	0.000345402	Unknown Protein Function
Prupe.6G259900	0.522021	0.00815439	0.0279595	L-type lectin-domain containing receptor kinase IV.1 OS=Arabidopsis thaliana GN=LECRK41 PE=2 SV=1
Prupe.1G233900	0.521687	2.38e-05	0.000208421	Serine/threonine-protein phosphatase 6 regulatory ankyrin repeat subunit B OS=Mus musculus GN=Ankrd44 PE=2 SV=1
Prupe.5G186200	0.521543	0.00146248	0.00689828	Uncharacterized protein L728 OS=Acanthamoeba polyphaga mimivirus GN=MIMI_L728 PE=4 SV=1
Prupe.8G145000	0.521499	9.86e-06	9.66e-05	Adenylyl-sulfate kinase 1, chloroplastic OS=Arabidopsis thaliana GN=APK1 PE=1 SV=1
Prupe.5G117500	0.521104	1.03e-05	0.000100715	Unknown Protein Function
Prupe.3G053500	0.521029	0.00107992	0.00536819	Agglutinin OS=Castanea crenata PE=1 SV=1
Prupe.6G332200	0.520953	0.000574931	0.00319001	Probable LRR receptor-like serine/threonine-protein kinase RKF3 OS=Arabidopsis thaliana GN=RKF3 PE=2 SV=1
Prupe.1G411500	0.520772	0.00174493	0.00797304	Unknown Protein Function
Prupe.1G226700	0.520406	0.00562634	0.0205932	Unknown Protein Function
Prupe.2G007300	0.520328	0.00945356	0.0313631	Sister chromatid cohesion 1 protein 3 OS=Arabidopsis thaliana GN=SYN3 PE=2 SV=2
Prupe.2G312800	0.520285	6.8e-06	6.94e-05	Protein ABIL3 OS=Arabidopsis thaliana GN=ABIL3 PE=2 SV=1
Prupe.1G463400	0.520063	4.07e-06	4.41e-05	Unknown Protein Function
Prupe.1G213400	0.519969	9.45e-07	1.22e-05	Uncharacterized protein At4g14100 OS=Arabidopsis thaliana GN=At4g14100 PE=2 SV=1
Prupe.5G015500	0.519821	3.23e-06	3.62e-05	Protein notum homolog OS=Mus musculus GN=Notum PE=2 SV=2
Prupe.7G001600	0.519768	5.53e-06	5.77e-05	Thioredoxin-like 1-1, chloroplastic OS=Arabidopsis thaliana GN=At1g08570 PE=2 SV=1
Prupe.3G246600	0.518886	3.28e-05	0.000275226	Probable sodium-coupled neutral amino acid transporter 6 OS=Xenopus tropicalis GN=slc38a6 PE=2 SV=1
Prupe.7G070700	0.518856	0.00648232	0.023134	Probable leucine-rich repeat receptor-like protein kinase At1g68400 OS=Arabidopsis thaliana GN=At1g68400 PE=2 SV=1
Prupe.5G115000	0.518803	0.00158328	0.0073528	Unknown Protein Function
Prupe.1G087100	0.518518	0.000698766	0.00373785	Peptidyl-prolyl cis-trans isomerase FKBP17-1, chloroplastic OS=Arabidopsis thaliana GN=FKBP17-1 PE=2 SV=1
Prupe.8G222900	0.518024	7.64e-05	0.000568286	Structural maintenance of chromosomes protein 1 OS=Arabidopsis thaliana GN=SMC1 PE=2 SV=2
Prupe.5G208500	0.518008	2.22e-06	2.58e-05	Agamous-like MADS-box protein AGL8 homolog OS=Solanum tuberosum PE=2 SV=1
Prupe.1G247600	0.517497	0.0109955	0.0353859	Unknown Protein Function
Prupe.7G009800	0.517384	0.000507716	0.00287216	Unknown Protein Function
Prupe.1G372700	0.517186	0.000148765	0.00100426	Thioredoxin H-type OS=Ricinus communis PE=3 SV=1
Prupe.8G057800	0.517044	1.77e-07	2.78e-06	Uncharacterized membrane protein At4g09580 OS=Arabidopsis thaliana GN=At4g09580 PE=1 SV=1
Prupe.2G027200	0.516242	2.39e-05	0.000208606	Disease resistance protein At4g27190 OS=Arabidopsis thaliana GN=At4g27190 PE=2 SV=1
Prupe.4G177700	0.515683	0.0066355	0.0235849	MATE efflux family protein ALF5 OS=Arabidopsis thaliana GN=ALF5 PE=2 SV=1
Prupe.2G299900	0.515633	0.00131864	0.00633501	Ferric reduction oxidase 4 OS=Arabidopsis thaliana GN=FRO4 PE=2 SV=1
Prupe.1G258400	0.51551	0.00111688	0.00552089	Protein ALTERED XYLOGLUCAN 4 OS=Arabidopsis thaliana GN=AXY4 PE=1 SV=1
Prupe.1G390200	0.51546	0.00255406	0.0109076	CST complex subunit CTC1 OS=Arabidopsis thaliana GN=CTC1 PE=1 SV=2
Prupe.3G289400	0.515024	0.000166446	0.00110246	Chaperone protein DnaJ OS=Synechococcus sp. (strain JA-3-3Ab) GN=dnaJ PE=3 SV=1
Prupe.6G078500	0.515005	2.94e-08	5.6e-07	Probable protein phosphatase 2C 4 OS=Arabidopsis thaliana GN=PLL5 PE=2 SV=1
Prupe.2G210500	0.514993	0.000364352	0.00216709	Probable receptor-like protein kinase At5g15080 OS=Arabidopsis thaliana GN=At5g15080 PE=2 SV=1
Prupe.6G315700	0.514969	2.08e-05	0.000184969	Unknown Protein Function
Prupe.5G033400	0.514663	0.0125353	0.0394138	Unknown Protein Function
Prupe.1G049200	0.514494	4.04e-06	4.38e-05	Auxin-responsive protein IAA12 OS=Arabidopsis thaliana GN=IAA12 PE=1 SV=1
Prupe.7G183900	0.514464	0.00320741	0.013121	54S ribosomal protein L19, mitochondrial OS=Schizosaccharomyces pombe (strain 972 / ATCC 24843) GN=mrpl19 PE=3 SV=1
Prupe.2G023500	0.514398	8.86e-07	1.15e-05	Putative disease resistance RPP13-like protein 1 OS=Arabidopsis thaliana GN=RPPL1 PE=3 SV=1
Prupe.6G071500	0.514159	0.00536689	0.0198693	Unknown Protein Function
Prupe.4G150500	0.51408	0.00244088	0.0105233	Heme-binding protein 2 OS=Homo sapiens GN=HEBP2 PE=1 SV=1
Prupe.1G245700	0.513663	0.0024418	0.0105242	BTB/POZ domain-containing protein At1g67900 OS=Arabidopsis thaliana GN=At1g67900 PE=1 SV=1
Prupe.3G014100	0.513578	0.00365546	0.0146549	Sucrose synthase 7 OS=Oryza sativa subsp. japonica GN=SUS7 PE=2 SV=2
Prupe.1G585400	0.512846	6.93e-05	0.000523852	Protein NRT1/ PTR FAMILY 4.3 OS=Arabidopsis thaliana GN=NPF4.3 PE=2 SV=1
Prupe.8G234200	0.512755	0.003392	0.0137638	Calcium-transporting ATPase 12, plasma membrane-type OS=Arabidopsis thaliana GN=ACA12 PE=2 SV=1
Prupe.4G161700	0.512544	0.0017642	0.00804642	Anaphase-promoting complex subunit 6 OS=Arabidopsis thaliana GN=APC6 PE=2 SV=1
Prupe.7G166400	0.512408	0.00048918	0.00278405	Histone H1 OS=Solanum pennellii PE=2 SV=1
Prupe.8G151300	0.51228	2.72e-06	3.1e-05	Serine/threonine-protein kinase TOR OS=Arabidopsis thaliana GN=TOR PE=1 SV=1
Prupe.7G079400	0.51158	0.000369777	0.00219156	Protein trichome birefringence OS=Arabidopsis thaliana GN=TBR PE=1 SV=1
Prupe.3G138400	0.511406	1.65e-05	0.000152027	Callose synthase 12 OS=Arabidopsis thaliana GN=CALS12 PE=2 SV=1
Prupe.3G269500	0.511313	0.000257244	0.00160293	Transcription factor PRE5 OS=Arabidopsis thaliana GN=PRE5 PE=1 SV=1
Prupe.7G247400	0.51036	0.000331725	0.00199273	Beta-1,4-mannosyl-glycoprotein 4-beta-N-acetylglucosaminyltransferase OS=Rattus norvegicus GN=Mgat3 PE=1 SV=2
Prupe.7G228800	0.509926	0.011898	0.0377495	ARF guanine-nucleotide exchange factor GNL2 OS=Arabidopsis thaliana GN=GNL2 PE=2 SV=1
Prupe.4G124100	0.509294	0.000103124	0.000735507	Unknown Protein Function
Prupe.1G578000	0.50891	9.77e-05	0.000701044	Integrator complex subunit 3 homolog OS=Dictyostelium discoideum GN=ints3 PE=3 SV=1
Prupe.2G189600	0.508231	0.000565967	0.00315073	Lysine-specific demethylase 3B OS=Homo sapiens GN=KDM3B PE=1 SV=2
Prupe.7G252800	0.508154	0.000687175	0.00368633	Dicer-like protein 4 OS=Arabidopsis thaliana GN=DCL4 PE=1 SV=2
Prupe.1G543300	0.507903	6.83e-09	1.57e-07	Inactive poly [ADP-ribose] polymerase RCD1 OS=Arabidopsis thaliana GN=RCD1 PE=1 SV=1
Prupe.7G098100	0.507652	4.08e-05	0.000332494	Transcription factor E2FA OS=Arabidopsis thaliana GN=E2FA PE=1 SV=1
Prupe.1G510000	0.507601	2.62e-05	0.000226665	Unknown Protein Function
Prupe.2G202200	0.507489	0.0136249	0.0422394	NAC domain-containing protein 74 OS=Oryza sativa subsp. japonica GN=NAC74 PE=2 SV=1
Prupe.1G103200	0.507406	0.0103159	0.0335869	DNA annealing helicase and endonuclease ZRANB3 OS=Bos taurus GN=ZRANB3 PE=3 SV=3
Prupe.3G043200	0.507312	0.000725849	0.00386076	Omega-amidase,chloroplastic OS=Arabidopsis thaliana GN=NLP3 PE=1 SV=1
Prupe.4G203700	0.507191	0.00017415	0.00114098	F-box protein At5g49610 OS=Arabidopsis thaliana GN=At5g49610 PE=1 SV=1
Prupe.6G293900	0.50712	0.0010702	0.00532869	Probably inactive leucine-rich repeat receptor-like protein kinase At3g28040 OS=Arabidopsis thaliana GN=At3g28040 PE=2 SV=1
Prupe.6G341100	0.506947	0.0087885	0.0296073	Serine/threonine-protein kinase Nek1 OS=Arabidopsis thaliana GN=NEK1 PE=2 SV=2
Prupe.8G238400	0.50579	4.22e-09	1.03e-07	Unknown Protein Function
Prupe.6G255800	0.505582	1.79e-08	3.6e-07	Transcription factor AS1 OS=Arabidopsis thaliana GN=AS1 PE=1 SV=1
Prupe.1G542400	0.505493	0.00094305	0.00481186	Receptor-like protein kinase HSL1 OS=Arabidopsis thaliana GN=HSL1 PE=2 SV=1
Prupe.2G312700	0.505394	0.00167761	0.00771938	Cyclic nucleotide-gated ion channel 1 OS=Arabidopsis thaliana GN=CNGC1 PE=1 SV=1
Prupe.4G263900	0.505228	0.0112533	0.0360692	Crt homolog 1 OS=Dictyostelium discoideum GN=crtp1 PE=2 SV=1
Prupe.5G001500	0.50522	0.0164573	0.0492247	Unknown Protein Function
Prupe.1G139000	0.505172	3.55e-06	3.92e-05	Unknown Protein Function
Prupe.2G106800	0.505167	0.00550432	0.0202485	Unknown Protein Function
Prupe.8G058600	0.504767	0.00530203	0.0196921	Unknown Protein Function
Prupe.1G490700	0.504114	2.38e-05	0.000208592	Pentatricopeptide repeat-containing protein At1g77360, mitochondrial OS=Arabidopsis thaliana GN=At1g77360 PE=2 SV=2
Prupe.6G024100	0.50411	6.18e-07	8.38e-06	Unknown Protein Function
Prupe.1G583200	0.503935	1.33e-06	1.65e-05	Unknown Protein Function
Prupe.5G149500	0.503412	0.000464976	0.0026614	Unknown Protein Function
Prupe.6G353000	0.503352	0.00104115	0.00521335	Unknown Protein Function
Prupe.7G254600	0.502582	0.000491385	0.00279343	Peptidyl-prolyl cis-trans isomerase B OS=Aspergillus oryzae (strain ATCC 42149 / RIB 40) GN=cpr2 PE=3 SV=1
Prupe.4G278200	0.50244	8.96e-05	0.000654011	Unknown Protein Function
Prupe.4G026400	0.502345	5.47e-10	1.63e-08	Probable pyruvate, phosphate dikinase regulatory protein, chloroplastic OS=Oryza sativa subsp. japonica GN=PDRP1 PE=2 SV=2
Prupe.7G175400	0.502314	2.95e-09	7.51e-08	Phospholipase D delta OS=Arabidopsis thaliana GN=PLDDELTA PE=1 SV=2
Prupe.1G513600	0.501406	2.64e-07	3.98e-06	Ethylene-responsive transcription factor RAP2-4 OS=Arabidopsis thaliana GN=RAP2-4 PE=1 SV=1
Prupe.4G085400	0.500937	0.000562061	0.00313479	Auxilin-related protein 2 OS=Arabidopsis thaliana GN=At4g12770 PE=1 SV=1
Prupe.1G322000	0.499977	0.000137093	0.000935644	Putative fasciclin-like arabinogalactan protein 20 OS=Arabidopsis thaliana GN=FLA20 PE=3 SV=1
Prupe.1G173100	0.499376	0.0146898	0.0449204	Kinesin-like protein KIN12B OS=Arabidopsis thaliana GN=KIN12B PE=1 SV=1
[truncated: 3,045 more rows]
